# Supplementary material for: (Z)-2-(2-Isopropyl-5-methyl­phen­oxy)-N′-(2-oxoindolin-3-yl­idene)acetohydrazide
Source: Acta Crystallogr Sect E Struct Rep Online. 2010 Jun 9;66(Pt 7):o1614. doi: 10.1107/S1600536810019008 (PMC3006826; doi:10.1107/S1600536810019008)
Supplement: Supplementary file 1 [file e-66-o1614-sup1.cif]

##############################################################################
###                                                                        ###
###        Electronic paper (Acta Crystallographica Section E)             ###
###                                                                        ###
##############################################################################
#                                                                            #
# This CIF contains the data in a paper accepted for publication in Acta     #
# Crystallographica Section E. It conforms to the requirements of Notes      #
# for Authors for Section E, and has been peer reviewed under the auspices   #
# of the IUCr Commission on Journals.                                        #
#                                                                            #
# Full details of the Crystallographic Information File format               #
# are given in the paper "The Crystallographic Information File (CIF):       #
# a New Standard Archive File for Crystallography" by S. R. Hall, F. H.      #
# Allen and I. D. Brown [Acta Cryst. (1991), A47, 655-685].                  #
#                                                                            #
# The current version of the core CIF dictionary is obtainable from          #
# ftp://ftp.iucr.org/pub/cif_core.dic. The current version number is 2.4.    #
#                                                                            #
# Software is freely available for graphical display of the structure(s) in  #
# this CIF.  For information consult the CIF home page http://www.iucr.org/  #
# cif/home.html                                                              #
#                                                                            #
# This file may be used for bona fide research purposes within the           #
# scientific community so long as proper attribution is given to the journal # 
# article from which it was obtained.                                        #
#                                                                            #
##############################################################################
                                             
data_global
_audit_creation_method     'SHELXL-97'
_journal_date_recd_electronic     2010-04-05
_journal_date_accepted     2010-05-20
_journal_name_full     'Acta Crystallographica, Section E'
_journal_year     2010
_journal_volume     66
_journal_issue      7
_journal_page_first     o1614
_journal_page_last     o1614
_journal_paper_category     QO
_journal_coeditor_code     NG2756
_publ_contact_author_name
;
'Dr. Ratnamala S. Bendre'
;
_publ_contact_author_address
;
 School of Chemical Sciences
 North Maharashtra University
 Jalgaon, 425001
 India
;
_publ_contact_author_email     'bendrers@rediffmail.com'
_publ_contact_author_fax     '(91) 80 2360 1310'
_publ_contact_author_phone     '(91) 9404595140'
_publ_section_title
;\
(<i>Z</i>)-2-(2-Isopropyl-5-methylphenoxy)-<i>N</i>'-(2-oxoindolin-3-ylidene)\
acetohydrazide
;
loop_
    _publ_author_name
    _publ_author_address
    'Chetan M. Zade'
;
 School of Chemical Sciences
 North Maharashtra University
 Jalgaon 425 001
 India
;
    'Umesh D. Pete'
;
 School of Chemical Sciences
 North Maharashtra University
 Jalgaon 425 001
 India
;
    'Amol G. Dikundwar'
;
Solid State and Structural Chemistry Unit
Indian  Institute of Science
Bangalore 560 012, Karnataka
India
;
    'Ratnamala S. Bendre'
;
School of Chemical Sciences
North Maharashtra University
Jalgaon 425 001
India
;
data_I
_chemical_name_systematic
;
(<i>Z</i>)-2-(2-Isopropyl-5-methylphenoxy)-<i>N</i>'-(2-
oxoindolin-3-ylidene)acetohydrazide
;
_chemical_name_common     ?
_chemical_formula_moiety     'C20 H21 N3 O3'
_chemical_formula_sum     'C20 H21 N3 O3'
_chemical_formula_structural     ?
_chemical_formula_iupac     'C20 H21 N3 O3'
_chemical_formula_weight     351.40
_chemical_melting_point     ?
_symmetry_cell_setting     triclinic
_symmetry_space_group_name_H-M     'P -1'
_symmetry_space_group_name_Hall     '-P 1'
loop_
    _symmetry_equiv_pos_site_id
    _symmetry_equiv_pos_as_xyz
    1 x,y,z
    2 -x,-y,-z
_cell_length_a     7.6890(4)
_cell_length_b     8.2206(5)
_cell_length_c     15.3588(9)
_cell_angle_alpha     81.423(5)
_cell_angle_beta     86.843(5)
_cell_angle_gamma     67.992(5)
_cell_volume     890.00(9)
_cell_formula_units_Z     2
_cell_measurement_reflns_used     19920
_cell_measurement_theta_min     2.68
_cell_measurement_theta_max     26.00
_cell_measurement_temperature     100.0(10)
_cell_special_details
;
;
_exptl_crystal_description     'block'
_exptl_crystal_colour     'yellow'
_exptl_crystal_size_max     0.40
_exptl_crystal_size_mid     0.20
_exptl_crystal_size_min     0.20
_exptl_crystal_size_rad     ?
_exptl_crystal_density_diffrn     1.311
_exptl_crystal_density_meas     ?
_exptl_crystal_density_method     'Not Measured'
_exptl_crystal_F_000     372
_exptl_absorpt_coefficient_mu     0.090
_exptl_absorpt_correction_type     multi-scan
_exptl_absorpt_process_details     '(CrysAlis RED; Oxford Diffraction, 2009)'
_exptl_absorpt_correction_T_min     0.9650
_exptl_absorpt_correction_T_max     0.9823
_exptl_special_details
;
;
_diffrn_ambient_temperature     100.0(10)
_diffrn_radiation_type     'MoK\a'
_diffrn_radiation_wavelength     0.71073
_diffrn_radiation_source     'Enhance (Mo) X-ray Source'
_diffrn_radiation_monochromator     'graphite'
_diffrn_measurement_device_type     'Oxford Xcalibur Eos(Nova) CCD detector'
_diffrn_measurement_method     '\w scans'
_diffrn_reflns_number     19920
_diffrn_reflns_av_R_equivalents     0.0488
_diffrn_reflns_av_sigmaI/netI     0.0365
_diffrn_reflns_theta_min     2.68
_diffrn_reflns_theta_max     26.00
_diffrn_reflns_theta_full     26.00
_diffrn_measured_fraction_theta_max     1.000
_diffrn_measured_fraction_theta_full     1.000
_diffrn_reflns_limit_h_min     -9
_diffrn_reflns_limit_h_max     9
_diffrn_reflns_limit_k_min     -10
_diffrn_reflns_limit_k_max     10
_diffrn_reflns_limit_l_min     -18
_diffrn_reflns_limit_l_max     18
_diffrn_reflns_reduction_process
;
;
_refine_special_details
;
Refinement of <i>F</i>^2^ against ALL reflections. The weighted <i>R</i>-factor
wR and goodness of fit <i>S</i> are based on <i>F</i>^2^, conventional
<i>R</i>-factors <i>R</i> are based on <i>F</i>, with <i>F</i> set to zero for
negative <i>F</i>^2^. The threshold expression of <i>F</i>^2^ >
\s(<i>F</i>^2^) is used only for calculating <i>R</i>-factors(gt) etc. and is
not relevant to the choice of reflections for refinement. <i>R</i>-factors
based on <i>F</i>^2^ are statistically about twice as large as those based on
<i>F</i>, and <i>R</i>- factors based on ALL data will be even larger.
;
_reflns_number_total     3491
_reflns_number_gt     2569
_reflns_threshold_expression     I>2sigma(I)
_refine_ls_structure_factor_coef     Fsqd
_refine_ls_matrix_type     full
_refine_ls_R_factor_all     0.0657
_refine_ls_R_factor_gt     0.0469
_refine_ls_wR_factor_gt     0.1206
_refine_ls_wR_factor_ref     0.1264
_refine_ls_goodness_of_fit_ref     1.077
_refine_ls_restrained_S_all     1.077
_refine_ls_number_reflns     3491
_refine_ls_number_parameters     246
_refine_ls_number_restraints     0
_refine_ls_hydrogen_treatment     mixed
_refine_ls_weighting_scheme     calc
_refine_ls_weighting_details
         'calc w=1/[\s^2^(Fo^2^)+(0.0676P)^2^+0.1430P] where P=(Fo^2^+2Fc^2^)/3'
_atom_sites_solution_hydrogens     geom
_atom_sites_solution_primary     direct
_atom_sites_solution_secondary     difmap
_refine_ls_shift/su_max     0.001
_refine_ls_shift/su_mean     0.000
_refine_diff_density_max     0.542
_refine_diff_density_min     -0.421
_refine_ls_extinction_method     none
_refine_ls_extinction_coef     ?
loop_
    _atom_type_symbol
    _atom_type_description
    _atom_type_scat_dispersion_real
    _atom_type_scat_dispersion_imag
    _atom_type_scat_source
    O O 0.0106 0.0060 'International Tables Vol C Tables 4.2.6.8 and 6.1.1.4'
    N N 0.0061 0.0033 'International Tables Vol C Tables 4.2.6.8 and 6.1.1.4'
    H H 0.0000 0.0000 'International Tables Vol C Tables 4.2.6.8 and 6.1.1.4'
    C C 0.0033 0.0016 'International Tables Vol C Tables 4.2.6.8 and 6.1.1.4'
_computing_data_collection     'CrysAlisPro CCD (Oxford Diffraction, 2009)'
_computing_cell_refinement     'CrysAlisPro CCD (Oxford Diffraction, 2009)'
_computing_data_reduction     'CrysAlisPro RED (Oxford Diffraction, 2009)'
_computing_structure_solution     'SHELXS97 (Sheldrick, 2008)'
_computing_structure_refinement     'SHELXL97 (Sheldrick, 2008)'
_computing_molecular_graphics
            'ORTEP-3 (Farrugia, 1997) and CAMERON (Watkin <i>et al.</i>,  1996)'
_computing_publication_material     'WinGX (Farrugia, 1999)'
loop_
    _atom_site_type_symbol
    _atom_site_label
    _atom_site_fract_x
    _atom_site_fract_y
    _atom_site_fract_z
    _atom_site_U_iso_or_equiv
    _atom_site_adp_type
    _atom_site_calc_flag
    _atom_site_refinement_flags
    _atom_site_occupancy
    _atom_site_disorder_assembly
    _atom_site_disorder_group
    O O2 0.42649(16) 0.34876(14) 0.48742(8) 0.0194(3) Uani d . 1 . .
    O O3 0.31459(17) 0.65223(16) 0.29166(8) 0.0259(3) Uani d . 1 . .
    O O1 -0.09186(17) 0.94154(16) 0.40232(8) 0.0241(3) Uani d . 1 . .
    N N3 0.19339(19) 0.61754(19) 0.45023(10) 0.0180(3) Uani d . 1 . .
    N N1 -0.2913(2) 1.00881(19) 0.52175(10) 0.0198(3) Uani d . 1 . .
    C C8 -0.0373(2) 0.7470(2) 0.54375(12) 0.0173(4) Uani d . 1 . .
    N N2 0.11373(19) 0.61305(18) 0.53194(10) 0.0178(3) Uani d . 1 . .
    C C7 -0.1447(2) 0.7700(2) 0.62514(12) 0.0182(4) Uani d . 1 . .
    C C9 0.3539(2) 0.4815(2) 0.43422(12) 0.0178(4) Uani d . 1 . .
    C C10 0.4428(2) 0.5057(2) 0.34560(11) 0.0195(4) Uani d . 1 . .
    H H10A 0.5569 0.5264 0.3529 0.023 Uiso calc R 1 . .
    H H10B 0.4750 0.3995 0.3180 0.023 Uiso calc R 1 . .
    C C1 -0.1395(2) 0.9084(2) 0.47827(12) 0.0185(4) Uani d . 1 . .
    C C11 0.3648(2) 0.6956(2) 0.20616(12) 0.0223(4) Uani d . 1 . .
    C C2 -0.2984(2) 0.9305(2) 0.60903(12) 0.0186(4) Uani d . 1 . .
    C C16 0.5382(3) 0.6086(2) 0.17067(13) 0.0265(4) Uani d . 1 . .
    H H16 0.6275 0.5142 0.2047 0.032 Uiso calc R 1 . .
    C C12 0.2263(3) 0.8408(2) 0.15720(13) 0.0257(4) Uani d . 1 . .
    C C5 -0.2538(3) 0.7256(2) 0.77154(13) 0.0258(4) Uani d . 1 . .
    H H5 -0.2414 0.6574 0.8266 0.031 Uiso calc R 1 . .
    C C6 -0.1212(2) 0.6671(2) 0.70683(12) 0.0219(4) Uani d . 1 . .
    H H6 -0.0189 0.5610 0.7180 0.026 Uiso calc R 1 . .
    C C4 -0.4055(3) 0.8859(3) 0.75476(13) 0.0261(4) Uani d . 1 . .
    H H4 -0.4922 0.9235 0.7992 0.031 Uiso calc R 1 . .
    C C3 -0.4304(2) 0.9911(2) 0.67309(12) 0.0241(4) Uani d . 1 . .
    H H3 -0.5319 1.0979 0.6621 0.029 Uiso calc R 1 . .
    C C13 0.2727(3) 0.8916(3) 0.07197(13) 0.0313(5) Uani d . 1 . .
    H H13 0.1852 0.9876 0.0381 0.038 Uiso calc R 1 . .
    C C17 0.0377(3) 0.9323(3) 0.19774(14) 0.0366(5) Uani d . 1 . .
    H H17 0.0594 0.9413 0.2588 0.044 Uiso calc R 1 . .
    C C14 0.4449(3) 0.8043(3) 0.03569(14) 0.0351(5) Uani d . 1 . .
    H H14 0.4705 0.8420 -0.0220 0.042 Uiso calc R 1 . .
    C C15 0.5802(3) 0.6616(3) 0.08384(13) 0.0322(5) Uani d . 1 . .
    C C18 -0.0732(3) 1.1179(3) 0.15283(15) 0.0393(6) Uani d . 1 . .
    H H18A 0.0036 1.1879 0.1478 0.059 Uiso calc R 1 . .
    H H18B -0.1826 1.1715 0.1871 0.059 Uiso calc R 1 . .
    H H18C -0.1107 1.1117 0.0952 0.059 Uiso calc R 1 . .
    C C20 0.7679(3) 0.5643(3) 0.04370(15) 0.0485(7) Uani d . 1 . .
    H H20A 0.7589 0.4725 0.0143 0.073 Uiso calc R 1 . .
    H H20B 0.8610 0.5126 0.0893 0.073 Uiso calc R 1 . .
    H H20C 0.8030 0.6459 0.0020 0.073 Uiso calc R 1 . .
    C C19 -0.0803(3) 0.8207(3) 0.1998(2) 0.0737(11) Uani d . 1 . .
    H H19A -0.1085 0.8139 0.1406 0.110 Uiso calc R 1 . .
    H H19B -0.1949 0.8736 0.2308 0.110 Uiso calc R 1 . .
    H H19C -0.0124 0.7037 0.2292 0.110 Uiso calc R 1 . .
    H H2 -0.376(3) 1.117(3) 0.4998(15) 0.044(7) Uiso d . 1 . .
    H H1 0.141(3) 0.711(3) 0.4077(14) 0.031(6) Uiso d . 1 . .
loop_
    _atom_site_aniso_label
    _atom_site_aniso_U_11
    _atom_site_aniso_U_22
    _atom_site_aniso_U_33
    _atom_site_aniso_U_12
    _atom_site_aniso_U_13
    _atom_site_aniso_U_23
    O2 0.0189(6) 0.0146(6) 0.0197(7) -0.0008(5) -0.0029(5) -0.0007(5)
    O3 0.0212(7) 0.0253(7) 0.0201(7) 0.0012(5) 0.0010(5) 0.0045(5)
    O1 0.0221(7) 0.0207(7) 0.0222(7) -0.0023(5) 0.0023(5) 0.0033(5)
    N3 0.0170(7) 0.0146(7) 0.0179(8) -0.0017(6) -0.0005(6) -0.0002(6)
    N1 0.0172(7) 0.0138(7) 0.0222(8) 0.0006(6) -0.0012(6) -0.0001(6)
    C8 0.0150(8) 0.0157(8) 0.0208(10) -0.0049(7) -0.0018(7) -0.0024(7)
    N2 0.0159(7) 0.0165(7) 0.0197(8) -0.0046(6) 0.0004(6) -0.0026(6)
    C7 0.0167(8) 0.0166(9) 0.0210(10) -0.0052(7) -0.0005(7) -0.0042(7)
    C9 0.0147(8) 0.0152(9) 0.0229(10) -0.0040(7) -0.0036(7) -0.0036(7)
    C10 0.0174(8) 0.0168(9) 0.0195(10) -0.0017(7) -0.0013(7) -0.0003(7)
    C1 0.0165(8) 0.0152(8) 0.0235(10) -0.0055(7) -0.0023(7) -0.0020(7)
    C11 0.0258(10) 0.0230(9) 0.0175(9) -0.0092(8) -0.0005(8) 0.0001(7)
    C2 0.0186(9) 0.0172(9) 0.0203(10) -0.0062(7) -0.0015(7) -0.0041(7)
    C16 0.0263(10) 0.0228(10) 0.0254(11) -0.0051(8) -0.0015(8) 0.0019(8)
    C12 0.0279(10) 0.0234(10) 0.0218(10) -0.0054(8) -0.0050(8) 0.0000(8)
    C5 0.0283(10) 0.0296(10) 0.0196(10) -0.0113(8) -0.0017(8) -0.0011(8)
    C6 0.0212(9) 0.0188(9) 0.0236(10) -0.0051(7) -0.0046(8) -0.0006(7)
    C4 0.0226(9) 0.0330(11) 0.0218(10) -0.0075(8) 0.0037(8) -0.0095(8)
    C3 0.0199(9) 0.0221(9) 0.0264(11) -0.0017(8) -0.0007(8) -0.0073(8)
    C13 0.0368(11) 0.0269(10) 0.0230(11) -0.0055(9) -0.0085(9) 0.0045(8)
    C17 0.0314(11) 0.0389(12) 0.0242(11) 0.0010(9) -0.0037(9) 0.0059(9)
    C14 0.0452(13) 0.0362(12) 0.0197(11) -0.0135(10) 0.0027(9) 0.0034(9)
    C15 0.0351(11) 0.0326(11) 0.0247(11) -0.0105(9) 0.0052(9) 0.0012(9)
    C18 0.0361(12) 0.0306(11) 0.0443(14) -0.0021(9) -0.0128(10) -0.0071(10)
    C20 0.0443(13) 0.0514(14) 0.0315(13) -0.0038(11) 0.0129(11) 0.0080(11)
    C19 0.0314(13) 0.0332(13) 0.128(3) 0.0019(11) 0.0098(15) 0.0346(15)
_geom_special_details
;
All esds (except the esd in the dihedral angle between two l.s. planes) are
estimated using the full covariance matrix. The cell esds are taken into
account individually in the estimation of esds in distances, angles and
torsion angles; correlations between esds in cell parameters are only used
when they are defined by crystal symmetry. An approximate (isotropic)
treatment of cell esds is used for estimating esds involving l.s. planes.
;
loop_
    _geom_bond_atom_site_label_1
    _geom_bond_atom_site_label_2
    _geom_bond_site_symmetry_2
    _geom_bond_distance
    _geom_bond_publ_flag
    O2 C9 . 1.224(2) ?
    O3 C11 . 1.382(2) ?
    O3 C10 . 1.418(2) ?
    O1 C1 . 1.225(2) ?
    N3 C9 . 1.360(2) ?
    N3 N2 . 1.367(2) ?
    N3 H1 . 0.91(2) ?
    N1 C1 . 1.359(2) ?
    N1 C2 . 1.405(2) ?
    N1 H2 . 0.91(2) ?
    C8 N2 . 1.293(2) ?
    C8 C7 . 1.456(3) ?
    C8 C1 . 1.516(2) ?
    C7 C6 . 1.385(3) ?
    C7 C2 . 1.402(2) ?
    C9 C10 . 1.509(3) ?
    C10 H10A . 0.9700 ?
    C10 H10B . 0.9700 ?
    C11 C16 . 1.381(3) ?
    C11 C12 . 1.411(3) ?
    C2 C3 . 1.380(3) ?
    C16 C15 . 1.399(3) ?
    C16 H16 . 0.9300 ?
    C12 C13 . 1.383(3) ?
    C12 C17 . 1.510(3) ?
    C5 C6 . 1.386(3) ?
    C5 C4 . 1.395(3) ?
    C5 H5 . 0.9300 ?
    C6 H6 . 0.9300 ?
    C4 C3 . 1.391(3) ?
    C4 H4 . 0.9300 ?
    C3 H3 . 0.9300 ?
    C13 C14 . 1.380(3) ?
    C13 H13 . 0.9300 ?
    C17 C19 . 1.509(3) ?
    C17 C18 . 1.519(3) ?
    C17 H17 . 0.9800 ?
    C14 C15 . 1.385(3) ?
    C14 H14 . 0.9300 ?
    C15 C20 . 1.512(3) ?
    C18 H18A . 0.9600 ?
    C18 H18B . 0.9600 ?
    C18 H18C . 0.9600 ?
    C20 H20A . 0.9600 ?
    C20 H20B . 0.9600 ?
    C20 H20C . 0.9600 ?
    C19 H19A . 0.9600 ?
    C19 H19B . 0.9600 ?
    C19 H19C . 0.9600 ?
loop_
    _geom_angle_atom_site_label_1
    _geom_angle_atom_site_label_2
    _geom_angle_atom_site_label_3
    _geom_angle_site_symmetry_1
    _geom_angle_site_symmetry_3
    _geom_angle
    _geom_angle_publ_flag
    C11 O3 C10 . . 119.11(13) ?
    C9 N3 N2 . . 118.88(14) ?
    C9 N3 H1 . . 120.7(13) ?
    N2 N3 H1 . . 120.4(13) ?
    C1 N1 C2 . . 111.67(14) ?
    C1 N1 H2 . . 125.7(15) ?
    C2 N1 H2 . . 122.5(15) ?
    N2 C8 C7 . . 125.50(16) ?
    N2 C8 C1 . . 128.37(16) ?
    C7 C8 C1 . . 106.13(14) ?
    C8 N2 N3 . . 116.19(15) ?
    C6 C7 C2 . . 120.41(17) ?
    C6 C7 C8 . . 132.69(16) ?
    C2 C7 C8 . . 106.90(15) ?
    O2 C9 N3 . . 123.63(17) ?
    O2 C9 C10 . . 121.00(15) ?
    N3 C9 C10 . . 115.35(14) ?
    O3 C10 C9 . . 109.16(13) ?
    O3 C10 H10A . . 109.8 ?
    C9 C10 H10A . . 109.8 ?
    O3 C10 H10B . . 109.8 ?
    C9 C10 H10B . . 109.8 ?
    H10A C10 H10B . . 108.3 ?
    O1 C1 N1 . . 127.57(16) ?
    O1 C1 C8 . . 126.61(15) ?
    N1 C1 C8 . . 105.81(15) ?
    O3 C11 C16 . . 123.51(16) ?
    O3 C11 C12 . . 114.84(16) ?
    C16 C11 C12 . . 121.63(17) ?
    C3 C2 C7 . . 121.69(17) ?
    C3 C2 N1 . . 128.83(16) ?
    C7 C2 N1 . . 109.48(15) ?
    C11 C16 C15 . . 120.33(17) ?
    C11 C16 H16 . . 119.8 ?
    C15 C16 H16 . . 119.8 ?
    C13 C12 C11 . . 116.72(17) ?
    C13 C12 C17 . . 122.95(17) ?
    C11 C12 C17 . . 120.32(17) ?
    C6 C5 C4 . . 120.49(17) ?
    C6 C5 H5 . . 119.8 ?
    C4 C5 H5 . . 119.8 ?
    C7 C6 C5 . . 118.50(16) ?
    C7 C6 H6 . . 120.8 ?
    C5 C6 H6 . . 120.8 ?
    C3 C4 C5 . . 121.62(17) ?
    C3 C4 H4 . . 119.2 ?
    C5 C4 H4 . . 119.2 ?
    C2 C3 C4 . . 117.29(16) ?
    C2 C3 H3 . . 121.4 ?
    C4 C3 H3 . . 121.4 ?
    C14 C13 C12 . . 122.04(18) ?
    C14 C13 H13 . . 119.0 ?
    C12 C13 H13 . . 119.0 ?
    C12 C17 C19 . . 109.79(19) ?
    C12 C17 C18 . . 115.18(18) ?
    C19 C17 C18 . . 108.82(18) ?
    C12 C17 H17 . . 107.6 ?
    C19 C17 H17 . . 107.6 ?
    C18 C17 H17 . . 107.6 ?
    C13 C14 C15 . . 121.05(19) ?
    C13 C14 H14 . . 119.5 ?
    C15 C14 H14 . . 119.5 ?
    C14 C15 C16 . . 118.21(18) ?
    C14 C15 C20 . . 121.08(18) ?
    C16 C15 C20 . . 120.71(18) ?
    C17 C18 H18A . . 109.5 ?
    C17 C18 H18B . . 109.5 ?
    H18A C18 H18B . . 109.5 ?
    C17 C18 H18C . . 109.5 ?
    H18A C18 H18C . . 109.5 ?
    H18B C18 H18C . . 109.5 ?
    C15 C20 H20A . . 109.5 ?
    C15 C20 H20B . . 109.5 ?
    H20A C20 H20B . . 109.5 ?
    C15 C20 H20C . . 109.5 ?
    H20A C20 H20C . . 109.5 ?
    H20B C20 H20C . . 109.5 ?
    C17 C19 H19A . . 109.5 ?
    C17 C19 H19B . . 109.5 ?
    H19A C19 H19B . . 109.5 ?
    C17 C19 H19C . . 109.5 ?
    H19A C19 H19C . . 109.5 ?
    H19B C19 H19C . . 109.5 ?
loop_
    _geom_torsion_atom_site_label_1
    _geom_torsion_atom_site_label_2
    _geom_torsion_atom_site_label_3
    _geom_torsion_atom_site_label_4
    _geom_torsion_site_symmetry_1
    _geom_torsion_site_symmetry_2
    _geom_torsion_site_symmetry_3
    _geom_torsion_site_symmetry_4
    _geom_torsion
    _geom_torsion_publ_flag
    C7 C8 N2 N3 . . . . -179.84(15) ?
    C1 C8 N2 N3 . . . . 0.7(3) ?
    C9 N3 N2 C8 . . . . 179.15(15) ?
    N2 C8 C7 C6 . . . . 0.1(3) ?
    C1 C8 C7 C6 . . . . 179.69(18) ?
    N2 C8 C7 C2 . . . . -179.00(17) ?
    C1 C8 C7 C2 . . . . 0.56(18) ?
    N2 N3 C9 O2 . . . . 4.4(2) ?
    N2 N3 C9 C10 . . . . -174.08(14) ?
    C11 O3 C10 C9 . . . . -178.08(14) ?
    O2 C9 C10 O3 . . . . 169.41(15) ?
    N3 C9 C10 O3 . . . . -12.1(2) ?
    C2 N1 C1 O1 . . . . -178.51(17) ?
    C2 N1 C1 C8 . . . . 0.39(19) ?
    N2 C8 C1 O1 . . . . -2.1(3) ?
    C7 C8 C1 O1 . . . . 178.33(17) ?
    N2 C8 C1 N1 . . . . 178.96(17) ?
    C7 C8 C1 N1 . . . . -0.59(18) ?
    C10 O3 C11 C16 . . . . -3.0(3) ?
    C10 O3 C11 C12 . . . . 178.61(16) ?
    C6 C7 C2 C3 . . . . 0.0(3) ?
    C8 C7 C2 C3 . . . . 179.27(16) ?
    C6 C7 C2 N1 . . . . -179.60(16) ?
    C8 C7 C2 N1 . . . . -0.35(19) ?
    C1 N1 C2 C3 . . . . -179.62(17) ?
    C1 N1 C2 C7 . . . . 0.0(2) ?
    O3 C11 C16 C15 . . . . -179.07(18) ?
    C12 C11 C16 C15 . . . . -0.8(3) ?
    O3 C11 C12 C13 . . . . 178.34(17) ?
    C16 C11 C12 C13 . . . . 0.0(3) ?
    O3 C11 C12 C17 . . . . -2.0(3) ?
    C16 C11 C12 C17 . . . . 179.61(19) ?
    C2 C7 C6 C5 . . . . 0.6(3) ?
    C8 C7 C6 C5 . . . . -178.44(18) ?
    C4 C5 C6 C7 . . . . -0.9(3) ?
    C6 C5 C4 C3 . . . . 0.7(3) ?
    C7 C2 C3 C4 . . . . -0.3(3) ?
    N1 C2 C3 C4 . . . . 179.26(17) ?
    C5 C4 C3 C2 . . . . -0.1(3) ?
    C11 C12 C13 C14 . . . . 0.7(3) ?
    C17 C12 C13 C14 . . . . -178.9(2) ?
    C13 C12 C17 C19 . . . . 103.4(2) ?
    C11 C12 C17 C19 . . . . -76.2(3) ?
    C13 C12 C17 C18 . . . . -19.8(3) ?
    C11 C12 C17 C18 . . . . 160.53(18) ?
    C12 C13 C14 C15 . . . . -0.5(3) ?
    C13 C14 C15 C16 . . . . -0.4(3) ?
    C13 C14 C15 C20 . . . . 179.1(2) ?
    C11 C16 C15 C14 . . . . 1.0(3) ?
    C11 C16 C15 C20 . . . . -178.5(2) ?
loop_
    _geom_hbond_atom_site_label_D
    _geom_hbond_atom_site_label_H
    _geom_hbond_atom_site_label_A
    _geom_hbond_site_symmetry_A
    _geom_hbond_distance_DH
    _geom_hbond_distance_HA
    _geom_hbond_distance_DA
    _geom_hbond_angle_DHA
    _geom_hbond_publ_flag
    N3 H1 O1 . 0.91(2) 2.06(2) 2.768(2) 134.1(19) yes
    N3 H1 O3 . 0.91(2) 2.17(2) 2.574(2) 106.1(17) yes
    N1 H2 O2 1_465 0.91(2) 1.93(2) 2.8174(19) 164(2) yes
    C17 H17 O1 . 0.9800 2.4300 3.247(2) 140.00 no
