# Supplementary material for: (Z)-2-(2-Isopropyl-5-methyl­phen­oxy)-N′-(2-oxoindolin-3-yl­idene)acetohydrazide
Source: Acta Crystallogr Sect E Struct Rep Online. 2010 Jun 9;66(Pt 7):o1614. doi: 10.1107/S1600536810019008 (PMC3006826; doi:10.1107/S1600536810019008)
Supplement: Supplementary file 2 [file e-66-o1614-Isup2.hkl]

#
# h,k,l, Fc-squared, Fo-squared, sigma(Fo-squared) and status flag
#
data_I
_shelx_title ' tiltnew in P-1'
_shelx_refln_list_code          4
_shelx_F_calc_maximum      198.04
_exptl_crystal_F_000       372.00
_reflns_d_resolution_high  0.8107
 
loop_
 _symmetry_equiv_pos_as_xyz
 'x, y, z'
 '-x, -y, -z'
 
_cell_length_a     7.6890
_cell_length_b     8.2206
_cell_length_c    15.3588
_cell_angle_alpha  81.423
_cell_angle_beta   86.843
_cell_angle_gamma  67.992
 
_shelx_F_squared_multiplier     1.000
 
loop_
 _refln_index_h
 _refln_index_k
 _refln_index_l
 _refln_F_squared_calc
 _refln_F_squared_meas
 _refln_F_squared_sigma
 _refln_observed_status
   1   0   0       33.27       29.70      0.76 o
   2   0   0       25.02       22.64      1.08 o
   3   0   0       44.45       44.99      1.47 o
   4   0   0      155.56      142.44      3.35 o
   5   0   0       79.73       68.29      2.43 o
   6   0   0      288.41      274.85      5.36 o
   7   0   0      130.64      148.66      5.83 o
   8   0   0       40.22       43.82      6.31 o
  -8   1   0       28.82       36.36      5.75 o
  -7   1   0        0.13        0.93      4.02 o
  -6   1   0      181.61      200.35      4.41 o
  -5   1   0       20.31       21.74      2.08 o
  -4   1   0       19.24       16.54      1.34 o
  -3   1   0     1241.07     1310.67      9.04 o
  -2   1   0      171.77      171.89      2.99 o
  -1   1   0     1995.18     1951.98     10.22 o
   0   1   0      195.63      177.54      1.91 o
   1   1   0      954.03      855.49      6.04 o
   2   1   0       96.27       99.36      1.88 o
   3   1   0      210.69      236.99      5.84 o
   4   1   0      252.84      246.73      5.24 o
   5   1   0      542.31      534.35      6.10 o
   6   1   0        1.65        3.45      1.71 o
   7   1   0      102.71      101.16      4.50 o
   8   1   0      106.35      109.49      6.53 o
   9   1   0      141.66      123.37      9.38 o
  -7   2   0        4.99        4.88      3.57 o
  -6   2   0       16.20       20.17      3.10 o
  -5   2   0      764.06      775.35      8.18 o
  -4   2   0      214.56      182.12      4.10 o
  -3   2   0       19.95       23.24      1.95 o
  -2   2   0      200.88      183.88      3.60 o
  -1   2   0       74.29       74.24      1.74 o
   0   2   0      235.69      186.09      2.87 o
   1   2   0      495.99      472.45      4.55 o
   2   2   0      578.73      574.72     10.53 o
   3   2   0       23.04       24.20      1.29 o
   4   2   0      276.59      277.01      4.47 o
   5   2   0      473.00      485.38      7.48 o
   6   2   0        0.57        0.00      2.13 o
   7   2   0        2.69        2.87      2.13 o
   8   2   0       30.35       34.09      4.11 o
   9   2   0       60.43       60.24      8.92 o
  -7   3   0       36.81       35.79      5.47 o
  -6   3   0       29.10       25.42      3.70 o
  -5   3   0       60.28       61.61      3.97 o
  -4   3   0      210.04      209.37      5.48 o
  -3   3   0      182.57      179.99      5.33 o
  -2   3   0      718.76      794.47     11.40 o
  -1   3   0      169.59      197.81      3.07 o
   0   3   0      730.26      724.40      7.50 o
   1   3   0       35.09       38.78      1.65 o
   2   3   0      614.68      694.22      6.22 o
   3   3   0       51.90       37.61      2.43 o
   4   3   0       70.71       82.09      2.77 o
   5   3   0       13.53       13.56      2.17 o
   6   3   0       46.06       47.55      2.80 o
   7   3   0      198.67      188.04      6.20 o
   8   3   0        0.82        0.00      2.77 o
   9   3   0       18.27       22.08      4.57 o
  -6   4   0       22.40       28.94      5.20 o
  -5   4   0       23.34       20.66      3.52 o
  -4   4   0       42.49       54.12      4.11 o
  -3   4   0      311.58      300.66      9.99 o
  -2   4   0       39.91       39.56      1.98 o
  -1   4   0       15.38       20.51      1.28 o
   0   4   0      498.78      501.35      8.14 o
   1   4   0      114.63      111.28      3.82 o
   2   4   0       22.66       16.13      2.05 o
   3   4   0       19.88       27.56      1.81 o
   4   4   0      603.29      608.56      8.06 o
   5   4   0       33.56       29.49      2.77 o
   6   4   0      324.99      307.04      6.58 o
   7   4   0       66.70       67.65      4.91 o
   8   4   0        0.08        1.71      3.25 o
   9   4   0        6.75        7.93      5.09 o
  -5   5   0       13.25       19.43      4.06 o
  -4   5   0      217.35      225.86      7.73 o
  -3   5   0      437.23      422.16      8.32 o
  -2   5   0       76.14       71.22      3.33 o
  -1   5   0      446.43      437.04     11.37 o
   0   5   0       40.94       40.86      2.13 o
   1   5   0      411.42      421.70      7.97 o
   2   5   0      134.17      127.36      3.69 o
   3   5   0        9.20        9.63      1.79 o
   4   5   0       49.35       49.64      3.25 o
   5   5   0       10.96        9.28      2.48 o
   6   5   0        0.05        1.28      2.63 o
   7   5   0        1.90        1.59      3.66 o
   8   5   0        4.70        3.12      3.81 o
   9   5   0        0.00        0.00      3.84 o
  -4   6   0        5.70        5.10      4.28 o
  -3   6   0      102.94      103.89      6.04 o
  -2   6   0        0.07        0.00      2.58 o
  -1   6   0      520.62      516.91     10.27 o
   0   6   0       46.96       47.54      3.30 o
   1   6   0      414.26      447.70      7.39 o
   2   6   0        0.28        0.00      2.43 o
   3   6   0       23.24       23.30      2.17 o
   4   6   0       69.57       65.90      2.83 o
   5   6   0        2.66        3.40      2.76 o
   6   6   0        2.51        1.97      3.07 o
   7   6   0        4.79        4.75      4.03 o
   8   6   0       31.12       23.72      4.60 o
   9   6   0       65.31       77.29      5.73 o
  -3   7   0       36.71       30.25      5.13 o
  -2   7   0        0.32        0.00      4.32 o
  -1   7   0        8.94        4.82      3.25 o
   0   7   0      221.77      227.13      7.55 o
   1   7   0        8.08        5.95      3.62 o
   2   7   0      287.18      290.09      7.01 o
   3   7   0        0.22        0.30      2.43 o
   4   7   0       54.36       60.66      3.74 o
   5   7   0       55.29       66.77      4.27 o
   6   7   0        5.37        0.62      3.47 o
   7   7   0        0.01        1.10      4.13 o
   8   7   0      119.98      127.25      7.38 o
  -2   8   0        5.95        5.69      4.72 o
  -1   8   0      136.70      133.96      7.26 o
   0   8   0       88.02       66.06      7.31 o
   1   8   0       12.55       13.52      4.68 o
   2   8   0       11.55       11.90      4.72 o
   3   8   0       19.34       23.77      4.00 o
   4   8   0       32.08       35.88      4.38 o
   5   8   0       35.29       31.37      4.26 o
   6   8   0        1.07        0.00      3.89 o
   7   8   0        0.32        0.99      4.36 o
   8   8   0        0.39        0.32      4.73 o
   0   9   0        0.21        0.00      3.70 o
   1   9   0        5.41        6.96      4.30 o
   2   9   0       32.85       27.85      4.39 o
   3   9   0       34.68       31.03      5.77 o
   4   9   0        2.00        0.00      4.82 o
   5   9   0        0.60        1.11      3.73 o
   6   9   0       49.05       33.47      4.95 o
   7   9   0       90.12       84.80      7.35 o
   3  10   0       41.96       43.59      6.47 o
   4  10   0       61.22       61.87      6.15 o
  -6  -9   1        7.78       11.66      4.22 o
  -5  -9   1        0.37        2.42      4.16 o
  -4  -9   1       17.06       30.47      4.40 o
  -3  -9   1      113.46      115.90      6.76 o
  -2  -9   1       14.53       16.72      5.74 o
  -1  -9   1       14.39       14.96      4.52 o
   0  -9   1       47.41       50.76      9.60 o
  -7  -8   1        0.11        0.00      4.29 o
  -6  -8   1       15.45        7.32      3.80 o
  -5  -8   1        0.00        0.00      2.96 o
  -4  -8   1        3.51        2.00      3.00 o
  -3  -8   1       12.51       14.00      4.37 o
  -2  -8   1       26.93       25.96      4.65 o
  -1  -8   1       48.84       43.45      5.51 o
   0  -8   1      201.82      195.81      8.14 o
   1  -8   1       16.73       17.49      6.15 o
   2  -8   1        0.56        0.00      4.73 o
  -8  -7   1       83.74       82.99      6.55 o
  -7  -7   1       55.34       42.97      5.20 o
  -6  -7   1       88.80       88.23      4.81 o
  -5  -7   1        1.64        1.54      2.89 o
  -4  -7   1      208.19      208.60      5.46 o
  -3  -7   1       33.93       36.68      3.05 o
  -2  -7   1       40.32       48.23      3.75 o
  -1  -7   1        0.01        1.05      3.64 o
   0  -7   1       27.49       24.47      3.57 o
   1  -7   1        1.14        0.36      3.41 o
   2  -7   1        0.81        0.00      4.55 o
   3  -7   1       81.87       85.92      6.53 o
  -9  -6   1        6.10        5.38      4.76 o
  -8  -6   1        0.54        1.55      4.40 o
  -7  -6   1        1.92        2.82      3.83 o
  -6  -6   1        0.15        0.62      2.77 o
  -5  -6   1       25.70       33.14      3.31 o
  -4  -6   1      244.50      226.09      4.75 o
  -3  -6   1        0.11        0.00      1.84 o
  -2  -6   1      115.70      108.43      5.94 o
  -1  -6   1      151.47      153.22      4.54 o
   0  -6   1       43.67       39.23      3.32 o
   1  -6   1      125.49      126.09      6.03 o
   2  -6   1       30.94       41.44      5.02 o
   3  -6   1      152.21      143.97      8.74 o
   4  -6   1        2.66        0.00      4.74 o
  -9  -5   1        0.17        3.41      4.11 o
  -8  -5   1        0.29        0.04      3.98 o
  -7  -5   1       38.32       38.40      4.56 o
  -6  -5   1       67.85       72.05      3.78 o
  -5  -5   1       43.42       41.19      3.14 o
  -4  -5   1      132.22      137.83      4.30 o
  -3  -5   1       76.93       72.43      2.85 o
  -2  -5   1      269.92      269.45      5.75 o
  -1  -5   1      378.83      373.24      6.71 o
   0  -5   1       36.03       59.40      3.32 o
   1  -5   1      163.47      162.64      4.34 o
   2  -5   1      297.14      285.48      7.95 o
   3  -5   1        1.27        1.54      3.04 o
   4  -5   1        4.68        1.78      4.04 o
   5  -5   1       45.09       52.96      5.34 o
  -9  -4   1       71.20       83.62      7.16 o
  -8  -4   1        0.01        0.00      3.66 o
  -7  -4   1        0.00        0.00      3.59 o
  -6  -4   1      205.82      209.19      4.95 o
  -5  -4   1      141.85      127.20      4.01 o
  -4  -4   1        6.42        6.06      2.19 o
  -3  -4   1       59.64       62.49      1.96 o
  -2  -4   1       93.96       88.25      3.36 o
  -1  -4   1      233.16      245.08      6.63 o
   0  -4   1      126.15      119.29      3.93 o
   1  -4   1       88.57       97.76      2.87 o
   2  -4   1      311.92      332.23      5.45 o
   3  -4   1     1311.39     1320.96     14.82 o
   4  -4   1        5.27        5.35      3.25 o
   5  -4   1       36.99       32.51      4.12 o
   6  -4   1        2.42        7.50      3.81 o
  -9  -3   1       43.25       40.69      6.77 o
  -8  -3   1       31.26       27.03      3.19 o
  -7  -3   1      100.74      105.57      5.96 o
  -6  -3   1        1.78        0.00      1.34 o
  -5  -3   1       20.37       15.47      1.42 o
  -4  -3   1      183.50      177.25      5.18 o
  -3  -3   1      346.27      337.46      5.61 o
  -2  -3   1      244.24      236.70      4.34 o
  -1  -3   1        1.21        0.80      0.96 o
   0  -3   1     2930.22     2926.56     17.98 o
   1  -3   1     1007.83     1042.05      8.42 o
   2  -3   1       76.11       94.60      2.17 o
   3  -3   1       24.27       22.42      1.57 o
   4  -3   1     1066.12     1003.72     10.94 o
   5  -3   1      106.18      109.05      4.71 o
   6  -3   1      130.83      120.24      6.09 o
   7  -3   1        6.47       10.01      4.89 o
  -9  -2   1      122.71      109.27     12.20 o
  -8  -2   1       17.04       13.67      3.46 o
  -7  -2   1       40.62       32.71      2.92 o
  -6  -2   1       11.54        6.36      2.77 o
  -5  -2   1      608.54      571.12      9.88 o
  -4  -2   1        1.50        1.05      0.85 o
  -3  -2   1      215.64      226.56      3.24 o
  -2  -2   1      358.08      360.03      3.38 o
  -1  -2   1      560.58      470.24      6.41 o
   0  -2   1      386.25      389.83      3.00 o
   1  -2   1     1897.54     1941.08     14.52 o
   2  -2   1      139.05      108.64      1.63 o
   3  -2   1        5.36        4.81      1.25 o
   4  -2   1       20.82       22.92      1.57 o
   5  -2   1        1.49        0.61      2.69 o
   6  -2   1      166.17      158.27      5.59 o
   7  -2   1       11.53       11.87      3.79 o
  -9  -1   1       31.78       26.47      6.05 o
  -8  -1   1      289.60      296.71      7.56 o
  -7  -1   1       18.34       17.13      3.13 o
  -6  -1   1        9.07       13.00      1.92 o
  -5  -1   1      699.92      680.88      9.15 o
  -4  -1   1      272.91      243.82      8.17 o
  -3  -1   1       11.68       12.95      1.47 o
  -2  -1   1       57.43       58.40      2.48 o
  -1  -1   1      683.59      614.57      5.25 o
   0  -1   1      136.12      151.60      1.50 o
   1  -1   1        2.67        1.21      0.59 o
   2  -1   1      926.44      939.97      7.85 o
   3  -1   1      493.15      545.59      5.47 o
   4  -1   1        6.86        1.91      1.16 o
   5  -1   1       24.71       24.36      1.85 o
   6  -1   1        0.03        0.97      2.29 o
   7  -1   1        1.38        0.00      3.53 o
   8  -1   1       51.44       54.08      6.44 o
  -8   0   1      117.95      124.14      7.10 o
  -7   0   1       47.41       47.85      3.69 o
  -6   0   1       48.08       47.47      3.36 o
  -5   0   1       77.36       69.08      2.51 o
  -4   0   1      545.27      566.35      4.27 o
  -3   0   1      137.43      157.99      2.30 o
  -2   0   1     1562.26     1519.80      7.55 o
  -1   0   1     2087.80     1921.88     13.07 o
   1   0   1     6597.98     6116.50     31.53 o
   2   0   1     1362.46     1315.09      6.39 o
   3   0   1      140.34      140.33      2.49 o
   4   0   1      771.96      752.61      8.27 o
   5   0   1      128.44      114.29      4.83 o
   6   0   1       25.38       22.97      2.32 o
   7   0   1      167.25      169.28      6.00 o
   8   0   1       18.74       21.62      5.60 o
  -8   1   1       17.23        9.41      4.38 o
  -7   1   1      159.88      151.08      7.10 o
  -6   1   1       40.16       45.82      2.99 o
  -5   1   1      121.56      126.80      3.54 o
  -4   1   1      162.02      139.36      3.06 o
  -3   1   1      159.51      155.88      2.86 o
  -2   1   1        3.83        3.40      0.76 o
  -1   1   1      952.43      912.78      6.21 o
   0   1   1      460.36      440.11      3.48 o
   1   1   1       10.69        8.42      0.70 o
   2   1   1     1157.38     1070.10      7.18 o
   3   1   1      906.08      858.78      7.17 o
   4   1   1      154.73      150.38      5.26 o
   5   1   1       49.70       53.01      2.37 o
   6   1   1        0.75        2.84      1.69 o
   7   1   1      118.99      123.32      6.04 o
   8   1   1       54.81       50.10      6.16 o
   9   1   1       93.64       91.47      7.85 o
  -7   2   1        1.47        3.42      4.15 o
  -6   2   1       10.08        7.32      3.56 o
  -5   2   1       81.65       87.06      3.27 o
  -4   2   1       20.11       16.94      2.17 o
  -3   2   1       10.59       14.40      1.83 o
  -2   2   1     1206.90     1190.08     12.86 o
  -1   2   1        1.59        2.46      1.07 o
   0   2   1     1680.37     1632.38      9.10 o
   1   2   1    20362.86    18816.40     68.92 o
   2   2   1     2530.15     2320.70     19.12 o
   3   2   1      943.17      944.93     19.66 o
   4   2   1      238.59      231.39      4.40 o
   5   2   1        0.00        0.00      1.97 o
   6   2   1       81.63       81.31      3.29 o
   7   2   1      103.32       96.50      3.71 o
   8   2   1       29.22       31.59      4.51 o
   9   2   1       19.25       22.01      5.96 o
  -7   3   1        1.86        5.45      4.52 o
  -6   3   1      125.64      119.58      6.76 o
  -5   3   1        1.08        0.00      3.23 o
  -4   3   1       53.31       53.42      3.32 o
  -3   3   1        5.75        7.44      1.04 o
  -2   3   1       86.97      102.83      2.82 o
  -1   3   1      443.32      502.23      5.29 o
   0   3   1      529.55      581.09      6.87 o
   1   3   1      167.28      156.16      2.87 o
   2   3   1       67.38       56.39      2.12 o
   3   3   1        9.23        8.48      1.27 o
   4   3   1        1.69        0.30      1.48 o
   5   3   1      115.88      121.18      6.11 o
   6   3   1       36.91       39.42      3.19 o
   7   3   1       90.95       89.95      3.91 o
   8   3   1       49.16       50.74      4.24 o
   9   3   1        1.53        3.67      4.32 o
  -6   4   1       34.18       44.84      5.00 o
  -5   4   1       48.73       55.24      4.41 o
  -4   4   1      384.97      395.58      8.15 o
  -3   4   1        4.92        5.28      1.39 o
  -2   4   1       54.56       52.91      2.65 o
  -1   4   1       13.34       13.46      1.46 o
   0   4   1       99.92      132.97      4.39 o
   1   4   1      420.99      394.93      7.21 o
   2   4   1      239.12      242.35      4.04 o
   3   4   1      108.25       99.12      3.07 o
   4   4   1       28.87       21.84      1.69 o
   5   4   1        1.63        2.36      1.36 o
   6   4   1       97.13      102.33      4.41 o
   7   4   1       59.48       61.47      4.33 o
   8   4   1       10.06        8.70      3.40 o
   9   4   1       23.75       26.57      5.40 o
  -5   5   1       17.43       19.73      4.34 o
  -4   5   1      230.78      223.94      7.68 o
  -3   5   1      205.78      213.05      6.61 o
  -2   5   1      287.00      257.56      4.83 o
  -1   5   1      132.83      126.77      4.49 o
   0   5   1      145.83      153.66      4.58 o
   1   5   1      353.91      348.50      6.88 o
   2   5   1      700.44      661.66     10.63 o
   3   5   1       25.31       32.25      2.27 o
   4   5   1       25.15       26.62      2.70 o
   5   5   1        8.29       12.94      3.19 o
   6   5   1        2.16        2.83      2.82 o
   7   5   1        0.79        2.50      2.80 o
   8   5   1        5.78        1.42      3.57 o
   9   5   1       72.23       72.34      5.40 o
  -4   6   1       11.99       16.41      4.39 o
  -3   6   1       10.79       12.06      4.14 o
  -2   6   1       18.02       19.71      2.80 o
  -1   6   1      770.89      758.78      9.11 o
   0   6   1      103.15      107.00      3.80 o
   1   6   1       39.47       40.39      3.66 o
   2   6   1       62.78       67.10      3.79 o
   3   6   1       30.71       34.27      2.60 o
   4   6   1       10.14        7.96      2.30 o
   5   6   1       17.03       15.91      3.91 o
   6   6   1        0.39        0.00      3.09 o
   7   6   1       15.80       22.26      3.71 o
   8   6   1       97.12       97.21      6.00 o
   9   6   1       11.53       10.33      4.26 o
  -3   7   1       10.69        9.63      4.41 o
  -2   7   1        0.97        0.00      4.29 o
  -1   7   1        1.76        3.56      2.76 o
   0   7   1      487.26      510.40     15.66 o
   1   7   1       73.84       75.44      7.15 o
   2   7   1        5.85        7.99      3.54 o
   3   7   1       18.32       18.91      3.31 o
   4   7   1      151.73      160.01      5.18 o
   5   7   1       30.74       30.62      4.09 o
   6   7   1       89.16       79.75      4.88 o
   7   7   1        4.63        4.24      3.56 o
   8   7   1       51.66       53.91      5.20 o
  -2   8   1        1.55        5.45      4.48 o
  -1   8   1      220.48      222.76      8.70 o
   0   8   1       67.14       62.54      4.61 o
   1   8   1       42.10       39.15      5.28 o
   2   8   1        1.77        0.81      3.45 o
   3   8   1       80.59       66.79      4.21 o
   4   8   1        2.03        4.48      3.78 o
   5   8   1       29.04       26.36      4.64 o
   6   8   1       58.07       54.06      5.20 o
   7   8   1        7.56        2.91      3.82 o
   8   8   1        0.14        0.00      4.29 o
   0   9   1        0.07        0.00      3.92 o
   1   9   1        1.42        0.00      3.59 o
   2   9   1       50.01       42.05      4.82 o
   3   9   1       12.60       10.53      4.81 o
   4   9   1        5.03        5.77      4.60 o
   5   9   1       11.60       17.12      5.00 o
   6   9   1      109.01      114.78      6.91 o
   7   9   1        0.14        4.23      4.30 o
   3  10   1       44.44       47.84      6.50 o
   4  10   1       18.52       23.56      6.30 o
  -6  -9   2       14.95       18.04      4.64 o
  -5  -9   2       34.65       49.33      5.40 o
  -4  -9   2       70.95       50.37      5.72 o
  -3  -9   2       26.30       30.45      4.86 o
  -2  -9   2       32.18       26.09      4.40 o
  -1  -9   2       60.97       55.93      4.45 o
   0  -9   2        3.73        1.25      6.97 o
  -7  -8   2        3.24       10.51      4.07 o
  -6  -8   2        5.43        8.64      3.71 o
  -5  -8   2       18.18       32.33      3.62 o
  -4  -8   2        8.58       14.49      3.33 o
  -3  -8   2        3.25        5.68      3.94 o
  -2  -8   2       57.87       54.89      4.92 o
  -1  -8   2      151.75      145.46      7.76 o
   0  -8   2       66.81       71.29      4.90 o
   1  -8   2       22.81       29.61      5.83 o
   2  -8   2        2.18        3.50      4.61 o
  -8  -7   2       14.04        8.99      4.76 o
  -7  -7   2       93.15       85.10      6.02 o
  -6  -7   2        8.81        5.17      3.09 o
  -5  -7   2      264.00      271.74      6.37 o
  -4  -7   2      135.02      126.50      4.50 o
  -3  -7   2        8.16        4.18      2.64 o
  -2  -7   2        0.42        1.06      4.17 o
  -1  -7   2       31.06       25.87      4.37 o
   0  -7   2       80.34       82.28      4.78 o
   1  -7   2       24.90       35.82      3.99 o
   2  -7   2        8.00        6.15      4.94 o
   3  -7   2       29.97       38.57      5.41 o
  -8  -6   2       39.10       44.72      5.29 o
  -7  -6   2        0.70        0.00      3.59 o
  -6  -6   2       17.69       14.20      3.03 o
  -5  -6   2        2.47        3.17      2.47 o
  -4  -6   2        9.40       10.17      2.66 o
  -3  -6   2        0.03        1.12      2.46 o
  -2  -6   2       27.74       21.15      2.79 o
  -1  -6   2      164.37      177.25      4.60 o
   0  -6   2       77.87       82.39      4.30 o
   1  -6   2      127.64      111.12      5.15 o
   2  -6   2      201.34      179.60      7.42 o
   3  -6   2      200.14      190.48      8.17 o
   4  -6   2       48.50       45.12      5.59 o
  -9  -5   2        2.10        1.31      4.37 o
  -8  -5   2        5.15       11.42      4.06 o
  -7  -5   2        2.84        0.13      3.01 o
  -6  -5   2      385.77      353.32      8.55 o
  -5  -5   2        2.12        5.12      2.71 o
  -4  -5   2       25.81       25.67      2.61 o
  -3  -5   2      170.82      172.35      4.60 o
  -2  -5   2      492.12      526.17      7.83 o
  -1  -5   2       72.91       73.28      2.50 o
   0  -5   2      180.39      192.27      3.43 o
   1  -5   2        4.72        6.27      1.77 o
   2  -5   2      324.66      333.97      6.33 o
   3  -5   2        6.62        6.97      3.21 o
   4  -5   2        0.01        3.47      4.24 o
   5  -5   2        0.00        0.61      4.70 o
  -9  -4   2       14.19        8.30      5.42 o
  -8  -4   2       14.87       12.41      3.81 o
  -7  -4   2      221.89      228.27      6.50 o
  -6  -4   2       64.72       66.82      3.09 o
  -5  -4   2      185.28      165.48      5.44 o
  -4  -4   2        2.02        1.83      1.94 o
  -3  -4   2      253.76      237.96      9.88 o
  -2  -4   2       28.74       23.70      2.18 o
  -1  -4   2        1.81        2.74      1.31 o
   0  -4   2       92.38       98.29      3.08 o
   1  -4   2      435.28      475.07      5.79 o
   2  -4   2       13.95       15.01      2.25 o
   3  -4   2      584.70      565.72      7.31 o
   4  -4   2        0.63        0.48      3.33 o
   5  -4   2       78.67       85.82      5.18 o
   6  -4   2        0.41        1.92      3.96 o
  -9  -3   2        0.33        4.19      4.36 o
  -8  -3   2      108.46      115.73      5.64 o
  -7  -3   2        0.80        0.00      3.35 o
  -6  -3   2        1.51        0.00      2.34 o
  -5  -3   2       13.00       13.58      1.69 o
  -4  -3   2       61.04       62.01      2.80 o
  -3  -3   2        7.92        9.77      1.75 o
  -2  -3   2      749.34      723.02      6.86 o
  -1  -3   2      276.35      278.00      3.33 o
   0  -3   2       96.88      116.56      2.53 o
   1  -3   2     1021.21     1135.56      7.79 o
   2  -3   2       25.27       19.12      1.30 o
   3  -3   2      621.22      602.09     15.88 o
   4  -3   2      230.43      210.85      5.54 o
   5  -3   2       78.52       85.17      4.26 o
   6  -3   2      185.07      182.06      6.97 o
   7  -3   2        0.09        0.00      4.82 o
  -9  -2   2       10.11       13.51      4.10 o
  -8  -2   2      353.13      344.03     11.67 o
  -7  -2   2       60.10       59.08      3.81 o
  -6  -2   2        3.63        2.63      1.61 o
  -5  -2   2      234.70      234.78      4.96 o
  -4  -2   2      203.10      190.57      7.49 o
  -3  -2   2      203.57      203.59      2.78 o
  -2  -2   2     1137.87     1058.03      8.17 o
  -1  -2   2      112.94      116.62      1.76 o
   0  -2   2      877.22      878.66      4.73 o
   1  -2   2      139.46      134.46      2.15 o
   2  -2   2       36.69       34.91      1.67 o
   3  -2   2      201.57      201.53      3.05 o
   4  -2   2      505.42      442.91     13.69 o
   5  -2   2      250.76      233.20      6.08 o
   6  -2   2       28.84       23.15      3.28 o
   7  -2   2       11.56       11.24      3.74 o
  -9  -1   2        0.55        0.00      5.54 o
  -8  -1   2      118.77      120.06      5.46 o
  -7  -1   2       14.11       14.09      3.14 o
  -6  -1   2       25.66       25.44      2.48 o
  -5  -1   2      216.10      207.22      6.81 o
  -4  -1   2      112.41      113.99      3.19 o
  -3  -1   2      316.62      323.97      5.36 o
  -2  -1   2        4.62        3.99      1.13 o
  -1  -1   2      912.58      844.08      6.44 o
   0  -1   2     2998.42     3192.54     14.98 o
   1  -1   2      680.13      667.75      7.07 o
   2  -1   2     1347.04     1360.46     10.76 o
   3  -1   2       55.67       65.47      1.81 o
   4  -1   2      370.93      394.63      6.43 o
   5  -1   2      635.42      582.43      7.95 o
   6  -1   2      173.15      177.84      5.64 o
   7  -1   2       54.43       58.16      4.72 o
   8  -1   2       43.07       42.61      6.15 o
  -8   0   2       19.99       14.32      4.40 o
  -7   0   2       23.66       23.65      3.39 o
  -6   0   2       56.80       51.21      2.75 o
  -5   0   2        0.43        0.00      0.90 o
  -4   0   2       32.00       27.82      1.27 o
  -3   0   2     1262.07     1349.95      7.32 o
  -2   0   2        0.59        0.63      0.98 o
  -1   0   2     1003.74      962.11      6.12 o
   0   0   2      278.86      291.29      2.67 o
   1   0   2     1575.92     1481.73      8.64 o
   2   0   2      994.59      897.44      5.99 o
   3   0   2        6.28        7.51      0.85 o
   4   0   2      108.93      109.37      2.23 o
   5   0   2        3.17        0.37      0.76 o
   6   0   2       51.78       52.86      3.04 o
   7   0   2      301.19      287.46      7.84 o
   8   0   2        2.66        0.60      5.17 o
  -8   1   2        3.26        2.54      4.39 o
  -7   1   2      331.52      327.09      8.43 o
  -6   1   2      167.15      160.66      4.76 o
  -5   1   2      160.25      164.50      5.29 o
  -4   1   2        2.53        1.71      1.04 o
  -3   1   2      170.01      177.27      3.96 o
  -2   1   2      622.39      585.02      5.72 o
  -1   1   2       49.94       59.25      1.13 o
   0   1   2     1039.93     1035.99      9.50 o
   1   1   2     1383.69     1198.44      7.23 o
   2   1   2       93.03       88.66      1.89 o
   3   1   2       65.95       76.32      2.17 o
   4   1   2       13.20       10.47      1.51 o
   5   1   2      375.72      392.65      5.27 o
   6   1   2       16.17       20.78      2.08 o
   7   1   2       10.95        9.38      2.76 o
   8   1   2       41.16       48.07      6.34 o
   9   1   2       26.27       26.09      5.95 o
  -7   2   2       16.22       22.70      4.53 o
  -6   2   2       28.10       30.12      3.44 o
  -5   2   2      370.16      350.50      6.28 o
  -4   2   2      355.46      336.38      6.11 o
  -3   2   2      414.68      416.77      4.69 o
  -2   2   2      204.60      193.03      4.39 o
  -1   2   2        4.69        1.16      1.23 o
   0   2   2      269.27      266.52      3.94 o
   1   2   2      765.25      740.25     10.72 o
   2   2   2    39219.75    36239.02    163.81 o
   3   2   2       98.84       83.27      2.37 o
   4   2   2        2.42        2.55      1.51 o
   5   2   2       10.32        8.99      1.41 o
   6   2   2      103.71      110.55      3.53 o
   7   2   2        0.68        0.00      2.03 o
   8   2   2       18.09       17.95      3.91 o
   9   2   2      103.10       95.01     13.08 o
  -7   3   2        6.64        9.43      5.06 o
  -6   3   2       46.37       43.33      5.10 o
  -5   3   2        1.01        4.13      2.75 o
  -4   3   2      488.35      484.88      7.69 o
  -3   3   2       30.84       28.35      2.39 o
  -2   3   2      148.04      149.47      3.45 o
  -1   3   2      262.90      291.45      4.21 o
   0   3   2        0.82        2.54      0.91 o
   1   3   2      113.54      128.27      2.48 o
   2   3   2      895.38      854.56     11.02 o
   3   3   2       61.34       51.95      3.08 o
   4   3   2        0.60        1.36      2.21 o
   5   3   2      116.68      121.51      4.53 o
   6   3   2      151.94      141.81      5.30 o
   7   3   2      133.08      133.47      4.53 o
   8   3   2        0.14        0.00      3.73 o
   9   3   2       50.17       54.90      6.40 o
  -6   4   2       52.59       50.79      5.19 o
  -5   4   2        0.08        0.56      3.35 o
  -4   4   2       81.27       90.25      4.53 o
  -3   4   2     1354.59     1313.95     12.85 o
  -2   4   2        0.04        0.34      1.75 o
  -1   4   2       60.64       71.02      2.13 o
   0   4   2      133.12      133.28      3.98 o
   1   4   2      113.46      130.68      3.83 o
   2   4   2       18.01       22.07      2.11 o
   3   4   2       53.04       61.80      3.01 o
   4   4   2       17.69       22.63      2.44 o
   5   4   2        9.86        6.59      2.91 o
   6   4   2       95.56      106.56      6.45 o
   7   4   2       32.69       31.61      3.24 o
   8   4   2        0.94        0.00      3.08 o
   9   4   2        0.85        0.00      4.64 o
  -5   5   2        0.18        0.00      3.93 o
  -4   5   2       75.45       75.67      5.51 o
  -3   5   2      224.16      210.29      6.45 o
  -2   5   2       28.20       23.82      2.52 o
  -1   5   2        8.98        5.69      0.97 o
   0   5   2      234.47      240.44      6.38 o
   1   5   2       27.88       26.01      3.29 o
   2   5   2      835.92      815.79     15.98 o
   3   5   2        1.48        1.73      2.06 o
   4   5   2       54.91       57.79      3.27 o
   5   5   2       45.49       42.33      3.16 o
   6   5   2        9.36        7.93      3.15 o
   7   5   2        5.07        6.95      2.73 o
   8   5   2        0.90        0.00      3.52 o
   9   5   2       47.81       54.17      5.35 o
  -4   6   2       26.28       32.66      4.74 o
  -3   6   2      139.82      145.80      7.56 o
  -2   6   2       80.85       88.35      3.78 o
  -1   6   2      408.13      423.68      7.63 o
   0   6   2       18.16       17.42      2.33 o
   1   6   2       75.77       86.60      4.87 o
   2   6   2      237.87      216.78      6.02 o
   3   6   2      199.06      186.79      4.75 o
   4   6   2       14.01        8.94      2.48 o
   5   6   2        2.74        2.98      2.41 o
   6   6   2      105.18      102.68      5.65 o
   7   6   2       60.25       63.43      4.29 o
   8   6   2      143.68      152.81      7.42 o
   9   6   2        6.79        9.91      4.21 o
  -3   7   2        0.48        5.01      4.09 o
  -2   7   2      297.41      311.20      9.03 o
  -1   7   2      275.94      263.56      6.15 o
   0   7   2       23.22       27.54      3.98 o
   1   7   2      137.46      141.31      7.44 o
   2   7   2       96.78       95.10      4.87 o
   3   7   2      145.98      127.66      5.36 o
   4   7   2      127.92      118.38      4.72 o
   5   7   2       14.38        8.78      3.87 o
   6   7   2       13.10       10.55      4.44 o
   7   7   2       13.60       17.95      3.70 o
   8   7   2        0.49        0.00      4.14 o
  -2   8   2        2.62        6.74      4.51 o
  -1   8   2       27.08       23.73      4.24 o
   0   8   2       21.89       23.67      3.61 o
   1   8   2      368.52      376.84      9.01 o
   2   8   2        8.61        8.20      4.05 o
   3   8   2      293.20      302.90      9.69 o
   4   8   2        8.99        5.87      4.62 o
   5   8   2        7.80        7.33      4.84 o
   6   8   2        1.46        3.53      4.38 o
   7   8   2        0.04        0.00      3.72 o
   8   8   2        0.31        0.00      4.30 o
   0   9   2        0.05        0.00      3.64 o
   1   9   2        2.03        1.13      3.14 o
   2   9   2      107.54      106.01      5.87 o
   3   9   2        0.44        0.00      4.52 o
   4   9   2       53.97       54.93      6.77 o
   5   9   2        6.27        3.75      4.46 o
   6   9   2       13.48       12.86      4.84 o
   7   9   2       40.08       38.14      4.54 o
   3  10   2       19.38       12.31      4.86 o
   4  10   2       12.83        2.16      5.45 o
  -6  -9   3       11.49        9.12      5.36 o
  -5  -9   3        7.38        3.88      4.28 o
  -4  -9   3       23.95       18.34      4.62 o
  -3  -9   3       28.90       22.77      4.74 o
  -2  -9   3        1.61        5.96      3.91 o
  -1  -9   3        8.81        7.18      4.51 o
  -7  -8   3       20.59       15.47      4.12 o
  -6  -8   3        5.05        2.93      4.07 o
  -5  -8   3       20.67       13.42      3.46 o
  -4  -8   3        0.27        0.00      4.04 o
  -3  -8   3        3.66        2.06      3.84 o
  -2  -8   3      283.14      284.17     10.26 o
  -1  -8   3       18.50       19.27      4.40 o
   0  -8   3       53.16       56.93      5.45 o
   1  -8   3        0.86        1.47      4.94 o
   2  -8   3        0.09        0.00      4.99 o
  -8  -7   3        4.85        5.26      4.56 o
  -7  -7   3       23.49       25.89      4.29 o
  -6  -7   3        2.09        0.17      3.57 o
  -5  -7   3       95.24       86.59      4.96 o
  -4  -7   3       24.66       23.02      3.44 o
  -3  -7   3       81.67       84.78      4.54 o
  -2  -7   3       56.60       52.86      4.51 o
  -1  -7   3       88.34       91.61      4.79 o
   0  -7   3       12.64       16.36      2.71 o
   1  -7   3        3.40        3.12      3.20 o
   2  -7   3       58.00       73.44      6.26 o
   3  -7   3       27.71       32.57      5.53 o
  -8  -6   3       50.82       60.44      5.97 o
  -7  -6   3       99.23       96.26      5.49 o
  -6  -6   3       14.96       10.93      3.77 o
  -5  -6   3       17.11       13.42      3.17 o
  -4  -6   3        0.29        1.97      2.92 o
  -3  -6   3       12.80       11.86      2.74 o
  -2  -6   3        0.01        0.00      2.23 o
  -1  -6   3        1.23        0.74      2.88 o
   0  -6   3       44.37       44.32      3.09 o
   1  -6   3       16.13       11.66      2.72 o
   2  -6   3      115.20      113.02      6.47 o
   3  -6   3       71.01       75.09      5.42 o
   4  -6   3        4.93        2.41      4.93 o
  -9  -5   3        2.71        6.13      4.56 o
  -8  -5   3        4.18        4.86      4.43 o
  -7  -5   3        1.79        2.71      3.23 o
  -6  -5   3      253.78      261.68      9.20 o
  -5  -5   3      235.68      245.54      6.28 o
  -4  -5   3      223.67      238.45      6.03 o
  -3  -5   3       52.44       53.55      3.44 o
  -2  -5   3      575.22      597.69      8.34 o
  -1  -5   3        0.47        0.81      1.50 o
   0  -5   3        3.45        4.82      1.63 o
   1  -5   3       18.88       20.61      2.16 o
   2  -5   3       67.16       67.78      4.12 o
   3  -5   3        0.42        3.21      3.20 o
   4  -5   3        0.13        2.31      4.41 o
   5  -5   3      180.83      183.42      8.44 o
  -9  -4   3       78.44       87.39     10.64 o
  -8  -4   3        8.38        5.26      3.90 o
  -7  -4   3        5.18        8.45      2.90 o
  -6  -4   3       13.86        9.96      3.15 o
  -5  -4   3       21.82       21.35      3.25 o
  -4  -4   3        0.63        0.00      2.21 o
  -3  -4   3      122.22      106.39      4.30 o
  -2  -4   3      103.16       98.17      3.59 o
  -1  -4   3       15.48       19.38      1.86 o
   0  -4   3      291.25      324.56      4.65 o
   1  -4   3      455.91      459.84      6.83 o
   2  -4   3      123.92      138.00      4.22 o
   3  -4   3      254.43      236.19      5.25 o
   4  -4   3       24.40       18.74      3.51 o
   5  -4   3      307.95      286.33     17.09 o
   6  -4   3        0.24        6.86      4.55 o
  -9  -3   3       13.71       22.68      5.70 o
  -8  -3   3       51.19       52.32      4.27 o
  -7  -3   3        6.74        5.57      3.47 o
  -6  -3   3        0.89        1.02      1.35 o
  -5  -3   3      495.31      497.99      8.64 o
  -4  -3   3      486.23      504.40      6.72 o
  -3  -3   3        3.90       10.45      2.05 o
  -2  -3   3      330.12      372.78      6.80 o
  -1  -3   3      212.11      237.77      3.54 o
   0  -3   3      611.42      653.71      5.76 o
   1  -3   3     1309.25     1443.13     12.51 o
   2  -3   3        0.00        5.02      0.79 o
   3  -3   3      477.93      445.39      8.96 o
   4  -3   3      227.77      204.19      4.91 o
   5  -3   3        2.26        0.00      3.57 o
   6  -3   3       31.43       43.23      4.70 o
   7  -3   3       64.88       74.83      7.16 o
  -9  -2   3       27.73       27.24      5.05 o
  -8  -2   3       72.61       73.84      4.68 o
  -7  -2   3      164.92      170.31      5.63 o
  -6  -2   3      126.27      135.79      5.66 o
  -5  -2   3        8.41        9.61      2.25 o
  -4  -2   3      259.72      265.39      8.02 o
  -3  -2   3      896.24      872.67     15.16 o
  -2  -2   3        0.64        1.21      0.73 o
  -1  -2   3      203.78      188.81      3.03 o
   0  -2   3       25.40       28.73      1.31 o
   1  -2   3        0.00        0.20      0.68 o
   2  -2   3      178.03      190.00      3.58 o
   3  -2   3       56.68       58.48      2.25 o
   4  -2   3      142.74      147.59      3.15 o
   5  -2   3     1016.10     1004.99     11.91 o
   6  -2   3       24.18       19.34      3.27 o
   7  -2   3        7.83        6.50      5.19 o
  -8  -1   3       15.14        9.76      3.41 o
  -7  -1   3       10.09       10.20      3.11 o
  -6  -1   3       49.04       41.22      2.10 o
  -5  -1   3      176.41      183.16      5.34 o
  -4  -1   3      108.09       93.32      2.97 o
  -3  -1   3       58.93       50.97      2.14 o
  -2  -1   3      117.82      100.92      2.65 o
  -1  -1   3       28.47       23.60      1.33 o
   0  -1   3      485.96      464.13      6.65 o
   1  -1   3      207.50      207.38      3.22 o
   2  -1   3     2808.79     2917.90     12.88 o
   3  -1   3      520.22      513.76      5.29 o
   4  -1   3      260.67      250.77      3.94 o
   5  -1   3      156.52      148.60      3.76 o
   6  -1   3      479.85      501.35     12.14 o
   7  -1   3       43.87       39.26      4.79 o
   8  -1   3       71.32       65.45      5.98 o
  -8   0   3        0.00        0.00      3.69 o
  -7   0   3      396.73      409.45      8.33 o
  -6   0   3       23.11       30.84      2.64 o
  -5   0   3       21.05       13.15      1.70 o
  -4   0   3        8.75       11.79      1.83 o
  -3   0   3      855.54      951.18     11.43 o
  -2   0   3      198.06      188.75      2.19 o
  -1   0   3     1721.30     1617.93     16.44 o
   0   0   3     2467.90     2430.26      8.05 o
   1   0   3      725.89      667.81      6.42 o
   2   0   3       12.20       11.14      0.89 o
   3   0   3      270.27      286.49      2.99 o
   4   0   3       30.80       21.36      1.18 o
   5   0   3       13.14       10.20      1.31 o
   6   0   3        3.45        4.09      2.03 o
   7   0   3       21.58       22.48      4.41 o
   8   0   3       28.40       25.12      5.87 o
  -8   1   3        2.78        4.03      4.50 o
  -7   1   3       17.71       13.43      3.19 o
  -6   1   3      222.46      228.43      5.64 o
  -5   1   3       16.46       15.00      1.80 o
  -4   1   3       15.56       10.19      1.28 o
  -3   1   3     3009.62     3086.52     23.54 o
  -2   1   3      338.15      356.19      3.28 o
  -1   1   3      366.27      342.31      2.53 o
   0   1   3       22.50       12.71      1.33 o
   1   1   3     5080.94     4766.61     19.82 o
   2   1   3      378.50      337.89      6.04 o
   3   1   3       47.30       47.44      2.22 o
   4   1   3      141.26      132.24      2.83 o
   5   1   3      501.25      472.50      5.61 o
   6   1   3       45.94       51.07      2.34 o
   7   1   3       83.11       80.80      5.71 o
   8   1   3        1.71        0.29      5.14 o
   9   1   3        5.10        6.35      5.59 o
  -7   2   3       24.53       24.11      4.45 o
  -6   2   3      165.21      163.23      5.41 o
  -5   2   3       96.32       95.44      4.00 o
  -4   2   3        6.95        5.03      1.23 o
  -3   2   3       53.91       47.47      2.16 o
  -2   2   3     1609.57     1687.64     16.59 o
  -1   2   3      115.00       80.57      2.11 o
   0   2   3      497.31      519.97      4.11 o
   1   2   3     1871.05     1671.54     11.06 o
   2   2   3     6573.14     6149.15     30.84 o
   3   2   3      976.76      919.51      8.31 o
   4   2   3      103.29       95.48      3.48 o
   5   2   3       29.69       25.80      1.71 o
   6   2   3      171.93      180.66      4.54 o
   7   2   3       51.25       53.65      3.26 o
   8   2   3        0.02        5.57      4.24 o
   9   2   3       63.18       59.94      7.31 o
  -7   3   3       25.72       27.81      5.52 o
  -6   3   3       57.15       54.14      5.38 o
  -5   3   3      155.78      147.33      5.09 o
  -4   3   3       27.24       28.39      3.03 o
  -3   3   3      184.70      172.46      3.63 o
  -2   3   3      106.94      117.90      3.02 o
  -1   3   3      413.44      442.08      5.56 o
   0   3   3       77.72       84.24      2.36 o
   1   3   3     2165.61     2124.49     14.20 o
   2   3   3      789.56      750.86      7.89 o
   3   3   3      119.33      110.14      3.92 o
   4   3   3      263.87      268.63      4.34 o
   5   3   3      184.06      198.89      7.44 o
   6   3   3      123.33      129.40      5.31 o
   7   3   3      148.39      159.51      5.89 o
   8   3   3        1.06        0.00      3.86 o
   9   3   3       45.80       43.98     11.71 o
  -6   4   3      190.06      208.19      7.95 o
  -5   4   3        0.53        0.17      3.15 o
  -4   4   3       13.53       10.65      2.72 o
  -3   4   3       11.23        7.66      1.83 o
  -2   4   3      174.06      175.71      3.73 o
  -1   4   3       68.19       81.84      3.12 o
   0   4   3      987.82      946.38     18.65 o
   1   4   3       10.14        8.43      1.15 o
   2   4   3     1004.80      973.93      9.55 o
   3   4   3     6359.38     6248.45     38.93 o
   4   4   3     1540.78     1572.71     12.53 o
   5   4   3       76.65       83.22      4.32 o
   6   4   3      205.69      213.37      6.50 o
   7   4   3        4.23        4.92      3.41 o
   8   4   3        1.41        0.00      3.04 o
   9   4   3       29.95       39.06      5.26 o
  -5   5   3        7.07        7.90      3.95 o
  -4   5   3       70.79       57.44      4.78 o
  -3   5   3      113.58      113.79      4.48 o
  -2   5   3       19.71       19.40      2.37 o
  -1   5   3      135.53      127.52      2.80 o
   0   5   3       20.62       22.74      2.70 o
   1   5   3       88.83       89.87      3.34 o
   2   5   3      154.36      147.50      3.93 o
   3   5   3      124.29      132.77      4.19 o
   4   5   3        5.15        4.14      2.35 o
   5   5   3       22.95       24.48      2.95 o
   6   5   3        2.71        1.03      3.53 o
   7   5   3       63.37       69.50      4.54 o
   8   5   3        4.61        0.00      3.54 o
   9   5   3       36.91       47.84      5.41 o
  -4   6   3       19.82       24.53      4.29 o
  -3   6   3       25.11       23.64      4.11 o
  -2   6   3      519.71      515.68      9.87 o
  -1   6   3       25.80       27.83      3.33 o
   0   6   3        1.61        5.00      2.83 o
   1   6   3        0.56        1.83      2.21 o
   2   6   3       23.90       27.47      3.17 o
   3   6   3       26.58       65.31      3.72 o
   4   6   3       63.58       68.77      3.71 o
   5   6   3       32.73       29.26      3.22 o
   6   6   3       26.77       28.19      4.44 o
   7   6   3        2.65        4.47      3.59 o
   8   6   3        4.71        5.25      4.00 o
   9   6   3       10.47       15.28      4.11 o
  -3   7   3       42.94       42.86      5.01 o
  -2   7   3      257.26      271.20      7.84 o
  -1   7   3       17.45       13.67      3.35 o
   0   7   3       37.75       34.55      3.93 o
   1   7   3      101.64      111.51      4.47 o
   2   7   3      137.98      146.15      6.27 o
   3   7   3      108.88      114.32      5.38 o
   4   7   3       97.16      107.03      4.57 o
   5   7   3        0.91        0.00      3.63 o
   6   7   3        3.05        4.05      4.11 o
   7   7   3       14.81       10.59      3.80 o
   8   7   3        2.83        4.04      3.99 o
  -2   8   3       10.52       10.25      4.22 o
  -1   8   3       52.08       59.65      5.61 o
   0   8   3       18.34       20.05      3.93 o
   1   8   3      298.49      297.55      8.92 o
   2   8   3        4.20        6.14      2.81 o
   3   8   3        0.00        0.00      3.25 o
   4   8   3        9.77       10.00      3.43 o
   5   8   3       25.08       22.90      5.16 o
   6   8   3        0.00        0.12      4.91 o
   7   8   3       12.96       12.79      3.90 o
   8   8   3        0.24        1.09      4.28 o
   0   9   3        8.77        7.08      3.36 o
   1   9   3       10.64       11.77      3.73 o
   2   9   3      234.49      246.17      9.42 o
   3   9   3        1.88        2.51      4.11 o
   4   9   3        0.16        0.00      4.51 o
   5   9   3        0.83        1.73      4.96 o
   6   9   3       56.28       52.80      5.93 o
   7   9   3        9.54        7.23      4.24 o
   3  10   3        6.74        7.54      5.48 o
   4  10   3       11.17        5.79      5.52 o
  -5  -9   4       80.91       66.20      6.10 o
  -4  -9   4       53.77       67.98      6.11 o
  -3  -9   4      142.59      142.92      7.39 o
  -2  -9   4        2.91        4.92      4.04 o
  -1  -9   4        6.35       11.39      5.09 o
  -7  -8   4        8.87        1.80      4.07 o
  -6  -8   4       80.00       70.55      5.30 o
  -5  -8   4        0.00        3.31      3.34 o
  -4  -8   4        6.96        4.71      3.95 o
  -3  -8   4      247.18      280.45      9.14 o
  -2  -8   4      140.51      147.25      7.63 o
  -1  -8   4       53.61       59.34      4.80 o
   0  -8   4      174.10      142.88      7.87 o
   1  -8   4       44.87       49.27      6.60 o
  -8  -7   4      141.01      154.12     10.07 o
  -7  -7   4        9.02       10.98      3.94 o
  -6  -7   4        0.15        0.00      3.87 o
  -5  -7   4       78.75       72.11      5.27 o
  -4  -7   4        2.93        6.17      3.21 o
  -3  -7   4      158.46      176.65      7.51 o
  -2  -7   4      124.02      117.94      6.02 o
  -1  -7   4       70.78       74.15      4.87 o
   0  -7   4       74.45       65.46      3.86 o
   1  -7   4      211.62      204.75      9.56 o
   2  -7   4        8.90       13.04      4.62 o
   3  -7   4        7.86       10.96      4.81 o
  -8  -6   4        7.49       17.45      4.68 o
  -7  -6   4        5.51        4.79      4.15 o
  -6  -6   4       40.14       45.24      4.78 o
  -5  -6   4        0.52        1.88      2.96 o
  -4  -6   4       68.62       71.19      4.26 o
  -3  -6   4       64.90       71.21      4.71 o
  -2  -6   4       64.67       77.65      3.88 o
  -1  -6   4      260.63      277.57      6.77 o
   0  -6   4      179.14      160.84      4.98 o
   1  -6   4      110.84      119.05      4.06 o
   2  -6   4      139.70      153.64      7.34 o
   3  -6   4        9.04       11.91      4.29 o
   4  -6   4        3.41        8.86      4.76 o
  -8  -5   4      173.87      211.89      8.70 o
  -7  -5   4       10.03        4.65      3.73 o
  -6  -5   4       67.65       72.09      5.01 o
  -5  -5   4      110.89      108.95      4.63 o
  -4  -5   4        5.97        5.14      2.75 o
  -3  -5   4     1136.23     1168.17     16.50 o
  -2  -5   4        1.81        4.88      2.30 o
  -1  -5   4        6.73        5.83      2.32 o
   0  -5   4       18.63       14.79      1.93 o
   1  -5   4       60.65       71.61      2.80 o
   2  -5   4       99.20       91.04      3.97 o
   3  -5   4      138.20      162.68      6.17 o
   4  -5   4        0.24        0.00      3.69 o
   5  -5   4      111.11      124.03      7.48 o
  -9  -4   4      209.92      257.07     11.58 o
  -8  -4   4        9.47        4.32      3.99 o
  -7  -4   4       55.50       60.88      4.65 o
  -6  -4   4      130.20      145.07     13.65 o
  -5  -4   4       10.73        7.36      3.02 o
  -4  -4   4        2.21        5.67      2.34 o
  -3  -4   4       22.83       25.89      3.23 o
  -2  -4   4       96.43      101.68      3.71 o
  -1  -4   4       38.35       37.81      2.07 o
   0  -4   4       34.75       34.52      1.42 o
   1  -4   4      326.00      331.01      4.64 o
   2  -4   4       11.25       11.66      1.70 o
   3  -4   4      163.62      163.35      5.30 o
   4  -4   4      211.80      206.21      6.48 o
   5  -4   4       69.09       57.94      5.12 o
   6  -4   4       36.25       40.76      5.28 o
  -9  -3   4        1.74        1.04      4.86 o
  -8  -3   4      182.70      198.34      7.86 o
  -7  -3   4       15.45       16.67      4.01 o
  -6  -3   4        5.08        4.08      1.50 o
  -5  -3   4        0.07        0.61      2.62 o
  -4  -3   4      808.05      828.41      9.85 o
  -3  -3   4      247.21      275.82      6.71 o
  -2  -3   4      147.96      153.61      4.53 o
  -1  -3   4      227.70      253.00      5.24 o
   0  -3   4      934.76     1063.68      9.55 o
   1  -3   4       34.04       42.28      1.86 o
   2  -3   4        0.21        0.00      0.59 o
   3  -3   4        6.30        3.87      1.40 o
   4  -3   4       66.01       67.53      3.51 o
   5  -3   4       27.89       30.75      4.71 o
   6  -3   4       26.70       29.62      5.53 o
   7  -3   4        9.22       12.88      5.46 o
  -9  -2   4        0.03        4.70      4.81 o
  -8  -2   4       57.11       67.59      4.94 o
  -7  -2   4        5.43        3.58      2.33 o
  -6  -2   4        1.90        2.05      1.67 o
  -5  -2   4      146.24      143.41      3.91 o
  -4  -2   4      349.76      344.05      7.99 o
  -3  -2   4      282.21      282.20      6.30 o
  -2  -2   4      567.44      577.49      6.17 o
  -1  -2   4      225.86      256.20      4.70 o
   0  -2   4        9.20        9.64      1.18 o
   1  -2   4     1015.11     1133.12     14.19 o
   2  -2   4       55.85       67.49      2.57 o
   3  -2   4       30.10       38.75      2.42 o
   4  -2   4       16.19       11.96      2.49 o
   5  -2   4      167.20      178.35      6.02 o
   6  -2   4       24.56       24.21      3.79 o
   7  -2   4        6.18        6.79      5.31 o
  -8  -1   4        1.86        1.71      3.39 o
  -7  -1   4        8.44        5.41      3.13 o
  -6  -1   4      111.31      112.00      4.01 o
  -5  -1   4       17.61       15.00      2.13 o
  -4  -1   4      130.55      131.98      4.94 o
  -3  -1   4       69.34       53.96      2.18 o
  -2  -1   4      161.52      181.14      4.82 o
  -1  -1   4      152.86      161.04      3.82 o
   0  -1   4      658.68      678.07     12.76 o
   1  -1   4      343.15      361.16      3.68 o
   2  -1   4       59.89       60.75      2.11 o
   3  -1   4      367.55      449.59      8.09 o
   4  -1   4        1.96        3.29      1.13 o
   5  -1   4      346.16      361.74      7.88 o
   6  -1   4       23.87       25.78      3.68 o
   7  -1   4        3.63        3.79      3.49 o
   8  -1   4       55.05       62.24      7.12 o
  -8   0   4        4.64       15.89      3.53 o
  -7   0   4        0.90        0.00      3.02 o
  -6   0   4      690.54      645.02     11.61 o
  -5   0   4       32.62       36.67      2.69 o
  -4   0   4       12.01       16.07      2.13 o
  -3   0   4     1323.04     1388.14     18.53 o
  -2   0   4       90.51       94.87      2.14 o
  -1   0   4      245.73      225.02      4.53 o
   0   0   4     1113.81     1074.61      7.91 o
   1   0   4        8.93       16.16      1.47 o
   2   0   4      711.72      714.66      7.40 o
   3   0   4      384.96      367.89      3.92 o
   4   0   4       42.30       48.59      1.83 o
   5   0   4       23.30       20.05      1.24 o
   6   0   4      627.70      627.80     10.46 o
   7   0   4       73.69       87.38      5.98 o
   8   0   4       62.89       75.12      7.78 o
  -8   1   4        8.60       12.70      4.57 o
  -7   1   4        2.34        0.00      2.81 o
  -6   1   4      203.87      210.47      6.48 o
  -5   1   4      149.08      139.48      4.44 o
  -4   1   4        4.78        7.50      2.04 o
  -3   1   4      209.31      192.83      3.71 o
  -2   1   4      136.61      139.19      2.63 o
  -1   1   4      254.65      273.76      3.17 o
   0   1   4       46.55       52.04      2.59 o
   1   1   4     3698.20     3432.45     56.14 o
   2   1   4        5.90       10.20      1.78 o
   3   1   4      147.55      139.36      3.56 o
   4   1   4      641.32      580.98      9.80 o
   5   1   4       47.65       46.88      2.43 o
   6   1   4      204.49      211.48      5.14 o
   7   1   4      489.93      487.05     14.91 o
   8   1   4        9.19        4.16      5.47 o
  -7   2   4        3.22       10.45      4.77 o
  -6   2   4      185.61      159.51      6.95 o
  -5   2   4       33.72       37.38      3.41 o
  -4   2   4       26.22       23.45      1.94 o
  -3   2   4        0.20        0.51      1.36 o
  -2   2   4       63.27       81.08      2.71 o
  -1   2   4       78.37       86.07      1.96 o
   0   2   4      651.84      630.84      6.25 o
   1   2   4       37.33       32.59      1.47 o
   2   2   4      439.37      440.09      5.08 o
   3   2   4      884.15      890.31     13.33 o
   4   2   4      243.20      235.92      4.56 o
   5   2   4        0.68        0.00      2.22 o
   6   2   4       73.36       68.00      3.47 o
   7   2   4       20.84       23.25      3.13 o
   8   2   4       10.09        7.18      6.63 o
   9   2   4       84.14      100.02      9.78 o
  -7   3   4        0.07        5.50      4.96 o
  -6   3   4        9.00        8.25      4.62 o
  -5   3   4      373.07      367.12      7.38 o
  -4   3   4      121.32      115.95      4.75 o
  -3   3   4      102.51      109.68      3.12 o
  -2   3   4      422.99      417.98      6.98 o
  -1   3   4      139.83      142.41      3.18 o
   0   3   4      451.22      435.84      4.44 o
   1   3   4       51.66       61.84      3.00 o
   2   3   4     1056.22     1104.88     10.84 o
   3   3   4       30.14       23.52      2.11 o
   4   3   4       13.55       12.45      1.69 o
   5   3   4       45.29       36.45      3.96 o
   6   3   4        1.06        0.56      1.24 o
   7   3   4       54.33       46.60      4.10 o
   8   3   4       21.41       25.98      4.22 o
   9   3   4        6.28        7.78      7.34 o
  -6   4   4        0.41        0.00      4.34 o
  -5   4   4        5.92        4.67      3.23 o
  -4   4   4       58.25       56.53      3.65 o
  -3   4   4      292.35      297.04      6.39 o
  -2   4   4      180.40      166.47      4.11 o
  -1   4   4      304.64      308.79      4.95 o
   0   4   4      370.53      377.29      4.66 o
   1   4   4      146.44      142.83      4.14 o
   2   4   4      279.27      284.55      4.22 o
   3   4   4       80.43       69.54      3.52 o
   4   4   4     6174.88     6086.93     39.99 o
   5   4   4       77.33       77.62      5.66 o
   6   4   4       10.95        9.10      3.87 o
   7   4   4       31.03       30.58      3.91 o
   8   4   4       86.10       90.12      5.06 o
   9   4   4       12.57       14.41      5.28 o
  -5   5   4        7.92        7.49      4.30 o
  -4   5   4       65.23       52.04      4.45 o
  -3   5   4       11.70       10.09      2.71 o
  -2   5   4      323.50      313.23      5.57 o
  -1   5   4       12.47       12.29      2.39 o
   0   5   4        9.24        9.73      1.41 o
   1   5   4      200.55      200.04      4.69 o
   2   5   4       77.63       89.09      2.93 o
   3   5   4       82.98       73.26      2.89 o
   4   5   4      130.99      135.69      4.65 o
   5   5   4       11.00       11.51      2.88 o
   6   5   4       19.99       25.26      3.33 o
   7   5   4       88.45       89.87      4.94 o
   8   5   4        3.40        9.93      4.03 o
   9   5   4       42.23       44.75      4.65 o
  -4   6   4       42.84       49.88      4.90 o
  -3   6   4       20.09       18.94      3.61 o
  -2   6   4       33.71       33.79      3.34 o
  -1   6   4      366.42      350.95      6.93 o
   0   6   4       14.88       11.97      2.63 o
   1   6   4       89.72      107.67      3.96 o
   2   6   4        9.19        9.85      1.59 o
   3   6   4       87.51       84.05      3.32 o
   4   6   4       74.35       77.88      4.70 o
   5   6   4      190.02      205.48      6.03 o
   6   6   4        2.62        5.49      3.99 o
   7   6   4        1.63        0.00      3.38 o
   8   6   4        8.38        0.64      4.60 o
   9   6   4        0.58        0.40      3.93 o
  -3   7   4        0.29        3.49      3.89 o
  -2   7   4       16.21       16.33      3.85 o
  -1   7   4      290.60      302.77      7.58 o
   0   7   4        0.24        0.48      2.42 o
   1   7   4        9.72        8.72      2.73 o
   2   7   4       70.16       68.76      4.05 o
   3   7   4        2.85        3.32      2.70 o
   4   7   4      152.22      138.66      5.11 o
   5   7   4       13.14       17.61      3.23 o
   6   7   4       20.20       26.47      4.59 o
   7   7   4        1.69        0.98      4.26 o
   8   7   4        7.58        8.23      4.70 o
  -2   8   4       53.34       58.06      5.27 o
  -1   8   4      105.05      104.35      5.70 o
   0   8   4       42.04       43.28      5.52 o
   1   8   4      155.75      153.30      6.12 o
   2   8   4        2.85        1.10      2.82 o
   3   8   4       64.59       58.02      4.01 o
   4   8   4        6.27       37.51      4.24 o
   5   8   4       71.53       59.12      6.35 o
   6   8   4        0.00        0.00      5.13 o
   7   8   4       12.23        9.16      4.70 o
   8   8   4       31.04       31.37      5.08 o
   0   9   4      120.89      112.32      6.07 o
   1   9   4       86.47       91.54      5.60 o
   2   9   4       40.59       39.67      4.81 o
   3   9   4      112.30      110.10      7.16 o
   4   9   4       34.25       35.94      5.53 o
   5   9   4       20.50       25.52      5.72 o
   6   9   4       32.29       43.69      6.35 o
   7   9   4        4.10        2.81      5.77 o
   3  10   4      121.50      124.27     10.55 o
   4  10   4        5.33        3.90      7.31 o
  -5  -9   5      202.77      220.86      9.08 o
  -4  -9   5        5.51        7.99      4.54 o
  -3  -9   5        1.36        4.04      4.31 o
  -2  -9   5        2.61        2.10      4.05 o
  -7  -8   5       70.74       88.01      6.15 o
  -6  -8   5      172.21      208.33      7.72 o
  -5  -8   5        0.17        0.60      3.53 o
  -4  -8   5      146.17      168.67      7.63 o
  -3  -8   5      490.56      453.74     11.32 o
  -2  -8   5       47.71       43.45      5.01 o
  -1  -8   5       62.40       49.47      4.23 o
   0  -8   5       51.92       54.71      5.45 o
   1  -8   5        8.36       12.03      5.46 o
  -7  -7   5       40.88       34.04      4.90 o
  -6  -7   5       25.39       18.70      3.58 o
  -5  -7   5       44.22       50.09      4.29 o
  -4  -7   5       74.51       56.99      4.31 o
  -3  -7   5        0.70        0.00      3.45 o
  -2  -7   5      114.57       96.38      5.60 o
  -1  -7   5        1.71        4.71      3.01 o
   0  -7   5        0.28        0.18      3.16 o
   1  -7   5       18.98       21.62      3.68 o
   2  -7   5       48.95       74.14      9.18 o
   3  -7   5       61.93       90.93      6.91 o
  -8  -6   5      131.02      142.48      8.10 o
  -7  -6   5      149.46      149.50      7.25 o
  -6  -6   5        0.53        0.61      3.85 o
  -5  -6   5       92.93       85.22      4.70 o
  -4  -6   5       12.93        8.56      3.06 o
  -3  -6   5       58.70       54.02      3.88 o
  -2  -6   5        0.90        1.38      2.47 o
  -1  -6   5       49.49       50.53      3.72 o
   0  -6   5      402.86      396.53      7.40 o
   1  -6   5      181.07      163.13      6.16 o
   2  -6   5       42.08       50.06      5.17 o
   3  -6   5        6.22        3.72      4.45 o
   4  -6   5        0.27        2.79      4.96 o
  -8  -5   5       16.10       23.91      5.10 o
  -7  -5   5      275.75      303.75      9.11 o
  -6  -5   5       10.99        8.29      3.80 o
  -5  -5   5        5.29        8.04      2.80 o
  -4  -5   5        1.14        4.06      2.72 o
  -3  -5   5      180.80      187.82      5.56 o
  -2  -5   5       47.86       47.51      3.24 o
  -1  -5   5       42.81       37.39      2.68 o
   0  -5   5       16.29       22.88      2.21 o
   1  -5   5      237.85      220.35      5.07 o
   2  -5   5       53.58       39.29      3.16 o
   3  -5   5       14.51       16.72      3.61 o
   4  -5   5        5.55        7.45      3.88 o
   5  -5   5        1.30        1.66      4.70 o
  -8  -4   5       28.36       20.62      4.58 o
  -7  -4   5        3.62        4.73      3.35 o
  -6  -4   5       34.92       31.69      4.03 o
  -5  -4   5       28.76       28.20      2.91 o
  -4  -4   5        8.81        7.60      2.45 o
  -3  -4   5       11.41       14.57      1.84 o
  -2  -4   5       26.61       25.30      2.67 o
  -1  -4   5        3.24        3.89      1.83 o
   0  -4   5      142.40      151.38      2.95 o
   1  -4   5        1.00        0.48      1.50 o
   2  -4   5       84.39       84.72      3.38 o
   3  -4   5      124.08      118.72      5.35 o
   4  -4   5      123.26      116.72      5.68 o
   5  -4   5       58.18       66.26      6.89 o
   6  -4   5       45.04       73.20      5.98 o
  -8  -3   5      166.33      192.92      8.62 o
  -7  -3   5        0.31        0.00      3.96 o
  -6  -3   5       79.79       78.50      4.76 o
  -5  -3   5       23.55       17.06      3.53 o
  -4  -3   5      473.53      486.53      9.08 o
  -3  -3   5      520.83      543.84      8.86 o
  -2  -3   5      823.46      951.45     13.42 o
  -1  -3   5       21.46       15.96      1.90 o
   0  -3   5     1396.52     1561.65     11.47 o
   1  -3   5       13.40       11.03      1.14 o
   2  -3   5        3.11        3.50      0.81 o
   3  -3   5       47.48       44.25      2.46 o
   4  -3   5       62.67       60.90      3.51 o
   5  -3   5        0.03        0.00      4.28 o
   6  -3   5        5.77        4.53      4.72 o
  -8  -2   5       57.32       44.94      5.87 o
  -7  -2   5       16.10        7.43      3.12 o
  -6  -2   5       14.23       12.93      2.00 o
  -5  -2   5        7.60        7.58      1.78 o
  -4  -2   5      160.43      137.12      5.77 o
  -3  -2   5      294.25      288.34      4.63 o
  -2  -2   5        7.83        3.10      1.04 o
  -1  -2   5      141.57      150.51      2.73 o
   0  -2   5      147.66      133.53      3.01 o
   1  -2   5       51.33       53.19      1.95 o
   2  -2   5      119.10      143.46      4.90 o
   3  -2   5      626.56      644.43      8.39 o
   4  -2   5        8.61       12.45      2.70 o
   5  -2   5      698.30      644.00     13.25 o
   6  -2   5        0.06        2.75      3.34 o
   7  -2   5      189.90      195.91      9.04 o
  -8  -1   5       19.58       17.99      4.14 o
  -7  -1   5       63.78       54.98      3.53 o
  -6  -1   5       90.89      101.04      3.39 o
  -5  -1   5       19.45       13.43      2.07 o
  -4  -1   5      190.00      166.18      3.97 o
  -3  -1   5      600.11      655.33      6.06 o
  -2  -1   5      249.34      283.85      5.91 o
  -1  -1   5       90.36      105.55      5.42 o
   0  -1   5      349.93      415.82      7.57 o
   1  -1   5      529.22      603.28      6.89 o
   2  -1   5      911.72      954.08     13.23 o
   3  -1   5      154.71      182.42      4.05 o
   4  -1   5       60.77       68.56      4.76 o
   5  -1   5      143.20      155.78      4.12 o
   6  -1   5      100.47      101.68      5.86 o
   7  -1   5       17.77       19.28      4.60 o
   8  -1   5       24.17       29.19      5.99 o
  -8   0   5       31.79       34.81      3.96 o
  -7   0   5       72.95       73.23      5.11 o
  -6   0   5       59.67       63.45      3.56 o
  -5   0   5       31.10       33.66      2.49 o
  -4   0   5      190.91      222.80      7.62 o
  -3   0   5       26.96       27.30      1.32 o
  -2   0   5      258.42      273.24      4.21 o
  -1   0   5     1202.02     1202.41     14.33 o
   0   0   5       11.71       16.96      2.03 o
   1   0   5       29.22       31.52      2.09 o
   2   0   5      532.60      550.69      6.66 o
   3   0   5        0.71        0.48      1.09 o
   4   0   5       37.66       33.23      1.45 o
   5   0   5       33.78       32.37      1.71 o
   6   0   5       34.57       39.64      4.89 o
   7   0   5      477.52      482.58     12.57 o
   8   0   5        1.13        2.58      4.32 o
  -8   1   5       40.66       47.54      5.39 o
  -7   1   5       11.21        7.94      2.95 o
  -6   1   5       84.17       73.56      4.17 o
  -5   1   5        0.02        0.00      2.46 o
  -4   1   5      117.87      125.30      3.46 o
  -3   1   5      307.13      338.30      4.42 o
  -2   1   5      311.22      318.33      4.88 o
  -1   1   5     1007.87     1005.74      6.35 o
   0   1   5      638.41      581.94      6.22 o
   1   1   5       61.96       57.42      2.17 o
   2   1   5       14.07       11.91      2.39 o
   3   1   5      135.15      140.52      3.79 o
   4   1   5     1153.28     1112.74     11.95 o
   5   1   5      266.92      271.42      4.87 o
   6   1   5      135.34      128.21      4.04 o
   7   1   5       31.15       26.14      4.65 o
   8   1   5       75.40       69.00      8.04 o
  -7   2   5       27.74       22.97      5.40 o
  -6   2   5        0.57        0.85      3.71 o
  -5   2   5      604.12      553.09     14.69 o
  -4   2   5       11.10       13.64      2.66 o
  -3   2   5       80.75       63.71      3.62 o
  -2   2   5      360.89      358.18      6.94 o
  -1   2   5      288.54      291.05      3.42 o
   0   2   5       84.79       88.71      3.02 o
   1   2   5       82.90       85.49      2.45 o
   2   2   5     1087.81     1073.38      8.00 o
   3   2   5        5.66        5.42      1.34 o
   4   2   5      169.21      156.73      3.64 o
   5   2   5       85.09       83.51      3.52 o
   6   2   5       11.56        9.86      2.66 o
   7   2   5      138.11      130.63      5.04 o
   8   2   5        0.94        0.80      6.37 o
   9   2   5       69.27       87.95      9.45 o
  -7   3   5       47.44       54.32      7.60 o
  -6   3   5        2.85        2.01      4.47 o
  -5   3   5       36.46       26.71      4.45 o
  -4   3   5      374.13      351.71      9.35 o
  -3   3   5       73.78       82.33      3.14 o
  -2   3   5      251.20      262.01      4.37 o
  -1   3   5     2393.22     2442.21     33.77 o
   0   3   5      431.48      466.64      5.31 o
   1   3   5      132.32      127.61      3.17 o
   2   3   5      318.42      320.72      7.36 o
   3   3   5      554.34      544.02      6.18 o
   4   3   5      271.42      264.63      6.33 o
   5   3   5        1.81        3.32      2.71 o
   6   3   5       78.98       80.56      4.38 o
   7   3   5      237.11      231.52      6.79 o
   8   3   5       64.99       77.62      6.35 o
   9   3   5       15.86        8.02      7.29 o
  -6   4   5        1.68        0.00      4.37 o
  -5   4   5       48.97       55.03      4.60 o
  -4   4   5       89.60       83.39      3.77 o
  -3   4   5      374.35      366.14      6.80 o
  -2   4   5        2.82        2.91      2.00 o
  -1   4   5        0.55        0.86      1.95 o
   0   4   5      530.05      565.53      6.49 o
   1   4   5        6.32        4.31      1.73 o
   2   4   5      168.12      170.35      3.65 o
   3   4   5     1140.90     1058.68     11.66 o
   4   4   5     2190.18     2202.51     18.09 o
   5   4   5       47.22       43.24      2.51 o
   6   4   5        5.22       11.11      4.03 o
   7   4   5       15.39       18.99      3.67 o
   8   4   5       68.36       66.17      5.09 o
   9   4   5        5.55        8.01      6.83 o
  -5   5   5        4.14        2.52      4.51 o
  -4   5   5      171.91      167.52      5.91 o
  -3   5   5      184.29      171.24      4.88 o
  -2   5   5        0.56        0.10      2.46 o
  -1   5   5       23.44       23.17      2.64 o
   0   5   5       18.52       22.07      2.58 o
   1   5   5       16.52       13.68      1.92 o
   2   5   5        1.46        1.26      1.65 o
   3   5   5      832.47      805.42      7.58 o
   4   5   5      133.52      151.16      5.15 o
   5   5   5       24.23       30.93      3.43 o
   6   5   5       73.76       71.42      4.96 o
   7   5   5       17.71       11.23      4.10 o
   8   5   5       11.04       14.51      4.21 o
   9   5   5       64.05       61.98      6.64 o
  -4   6   5       94.48       91.36      5.67 o
  -3   6   5        2.52        3.53      3.23 o
  -2   6   5       14.90       12.56      2.82 o
  -1   6   5       49.23       54.61      3.59 o
   0   6   5      119.52      118.45      4.26 o
   1   6   5       69.59       74.48      4.56 o
   2   6   5      264.46      241.29      5.46 o
   3   6   5       17.39       10.50      2.12 o
   4   6   5      189.27      160.53      5.48 o
   5   6   5     1411.94     1359.46     14.40 o
   6   6   5      335.32      325.64      7.80 o
   7   6   5       48.88       52.92      5.29 o
   8   6   5       49.01       48.97      5.60 o
   9   6   5       12.32        9.31      4.02 o
  -3   7   5        0.48        3.22      4.38 o
  -2   7   5      133.42      129.03      5.75 o
  -1   7   5      105.47      110.37      4.91 o
   0   7   5        0.27        0.82      2.94 o
   1   7   5       42.81       35.39      3.91 o
   2   7   5        7.19        8.35      2.80 o
   3   7   5       11.77       14.82      2.21 o
   4   7   5      202.56      197.54      6.09 o
   5   7   5       47.46       51.78      4.18 o
   6   7   5        7.47        5.42      4.26 o
   7   7   5        3.48        5.41      4.48 o
   8   7   5        2.98        0.00      4.80 o
  -2   8   5       34.79       47.93      5.32 o
  -1   8   5        3.73        0.00      4.28 o
   0   8   5      240.98      249.94      7.14 o
   1   8   5      156.94      165.31      6.61 o
   2   8   5        0.67        2.30      2.97 o
   3   8   5       13.20       15.13      3.67 o
   4   8   5       10.74        9.05      3.61 o
   5   8   5        2.29        0.44      5.22 o
   6   8   5        2.83        0.00      5.22 o
   7   8   5        5.61        0.47      4.75 o
   8   8   5       12.85        4.97      4.86 o
   0   9   5      347.62      399.70     12.25 o
   1   9   5        0.16        1.54      3.69 o
   2   9   5        0.15        0.00      5.28 o
   3   9   5       52.28       57.28      5.96 o
   4   9   5       47.34       59.03      6.46 o
   5   9   5       32.78       30.85      6.02 o
   6   9   5       44.51       57.52      7.02 o
   7   9   5        0.04        6.40      6.55 o
   3  10   5      138.17      117.86     10.25 o
   4  10   5        0.67        1.94      7.32 o
  -3  -9   6        6.49        6.74      4.28 o
  -6  -8   6      190.94      220.13      8.96 o
  -5  -8   6        0.65        2.24      4.34 o
  -4  -8   6       20.63       24.18      4.41 o
  -3  -8   6       22.05       22.37      4.59 o
  -2  -8   6      308.72      300.32      9.38 o
  -1  -8   6       10.95        8.04      3.62 o
   0  -8   6       23.77       19.14      4.37 o
  -7  -7   6        4.03        3.12      4.56 o
  -6  -7   6        4.84        0.00      4.09 o
  -5  -7   6      104.55      108.66      5.60 o
  -4  -7   6       44.07       43.98      4.04 o
  -3  -7   6       80.49       89.23      5.76 o
  -2  -7   6       60.80       70.78      5.11 o
  -1  -7   6       62.35       57.39      4.08 o
   0  -7   6       19.13       17.98      4.15 o
   1  -7   6        4.50        4.60      3.46 o
   2  -7   6        0.25        0.25      4.71 o
  -8  -6   6       59.64       60.14      6.84 o
  -7  -6   6        4.47       13.96      4.41 o
  -6  -6   6       41.67       34.46      4.69 o
  -5  -6   6       29.99       29.18      3.71 o
  -4  -6   6       43.19       49.34      4.02 o
  -3  -6   6        2.82        2.44      2.87 o
  -2  -6   6       96.71       84.02      5.14 o
  -1  -6   6      449.97      424.01      8.39 o
   0  -6   6      217.46      224.05      5.87 o
   1  -6   6       60.31       68.86      4.60 o
   2  -6   6      233.48      201.31      8.19 o
   3  -6   6       63.16       74.02      6.00 o
   4  -6   6       18.83       18.82      5.03 o
  -8  -5   6        1.39        2.97      4.79 o
  -7  -5   6       85.64      104.99      6.20 o
  -6  -5   6      256.59      278.86      8.73 o
  -5  -5   6      138.47      148.19      5.93 o
  -4  -5   6        4.71        5.02      2.91 o
  -3  -5   6       29.27       27.95      3.16 o
  -2  -5   6        0.11        0.00      2.87 o
  -1  -5   6      236.52      219.33      5.20 o
   0  -5   6      132.21      148.81      4.17 o
   1  -5   6       24.57       18.90      2.10 o
   2  -5   6       27.05       22.72      3.02 o
   3  -5   6      104.33      108.63      5.63 o
   4  -5   6       37.35       44.85      6.01 o
   5  -5   6       14.64       18.32      4.76 o
  -8  -4   6      130.43      133.49      7.89 o
  -7  -4   6      145.40      130.68      6.39 o
  -6  -4   6       28.85       30.94      4.21 o
  -5  -4   6        0.61        1.32      2.44 o
  -4  -4   6       25.69       31.75      3.16 o
  -3  -4   6       41.00       49.97      4.16 o
  -2  -4   6      109.41      118.84      4.28 o
  -1  -4   6      124.49      118.41      3.72 o
   0  -4   6        2.04        1.20      1.67 o
   1  -4   6      364.61      385.40      5.29 o
   2  -4   6       98.00      111.56      4.34 o
   3  -4   6       26.29       30.02      3.95 o
   4  -4   6      108.81      115.21      7.53 o
   5  -4   6        7.79        9.98      4.14 o
  -8  -3   6      122.59      143.43     10.10 o
  -7  -3   6       20.21       20.71      4.42 o
  -6  -3   6      706.28      740.08     21.36 o
  -5  -3   6        1.05        0.00      1.32 o
  -4  -3   6      184.08      179.27      3.91 o
  -3  -3   6      360.86      368.50      6.79 o
  -2  -3   6       41.82       35.59      2.85 o
  -1  -3   6      936.06     1055.32     16.55 o
   0  -3   6        6.26        9.44      1.69 o
   1  -3   6      134.28      132.00      2.89 o
   2  -3   6       67.79       66.27      3.45 o
   3  -3   6       21.16       16.62      2.22 o
   4  -3   6      185.75      187.88      7.03 o
   5  -3   6       46.38       60.17      8.81 o
   6  -3   6       32.21       26.78      5.09 o
  -8  -2   6       58.27       61.73      6.72 o
  -7  -2   6      468.40      495.66     15.08 o
  -6  -2   6        0.03        0.00      1.92 o
  -5  -2   6      216.50      201.83      5.55 o
  -4  -2   6        6.82        6.06      0.83 o
  -3  -2   6        6.56        3.16      1.69 o
  -2  -2   6      100.08      119.06      4.05 o
  -1  -2   6      309.55      331.58      4.01 o
   0  -2   6       56.33       65.10      2.19 o
   1  -2   6      144.36      146.73      3.05 o
   2  -2   6        1.56        1.97      0.85 o
   3  -2   6      658.82      638.06      8.16 o
   4  -2   6       18.68       13.99      2.90 o
   5  -2   6      139.92      138.92      6.13 o
   6  -2   6       46.66       53.06      6.22 o
   7  -2   6       39.91       28.23      5.21 o
  -8  -1   6        1.80        4.20      4.60 o
  -7  -1   6        8.61        7.70      2.84 o
  -6  -1   6      539.75      562.06      9.74 o
  -5  -1   6       31.65       26.44      2.36 o
  -4  -1   6       61.50       52.45      4.42 o
  -3  -1   6       22.96       36.31      3.04 o
  -2  -1   6     1940.74     2119.02     23.73 o
  -1  -1   6      723.21      771.67      8.42 o
   0  -1   6      359.03      333.48      5.67 o
   1  -1   6      664.55      695.10      7.20 o
   2  -1   6     1214.16     1284.73     13.11 o
   3  -1   6       24.82       25.22      2.35 o
   4  -1   6        1.90        0.00      2.23 o
   5  -1   6       14.01       13.48      2.30 o
   6  -1   6       23.87       24.55      4.34 o
   7  -1   6        3.46        3.73      4.02 o
  -8   0   6        0.00        0.00      3.91 o
  -7   0   6        1.29        3.21      2.98 o
  -6   0   6       59.62       64.18      3.41 o
  -5   0   6       15.62       17.40      2.27 o
  -4   0   6        0.05        0.00      0.72 o
  -3   0   6       46.63       50.20      3.82 o
  -2   0   6      463.92      488.12      5.72 o
  -1   0   6      590.33      611.05      6.04 o
   0   0   6      357.10      378.98      5.93 o
   1   0   6        3.11        4.14      1.94 o
   2   0   6      267.89      294.63      5.16 o
   3   0   6      552.24      564.53      7.00 o
   4   0   6       91.07      100.98      2.38 o
   5   0   6       22.94       24.43      1.87 o
   6   0   6       16.15       15.54      3.16 o
   7   0   6      104.77      117.60      6.46 o
   8   0   6       96.54      109.67      6.99 o
  -7   1   6       15.09        6.95      3.03 o
  -6   1   6       10.77        4.54      2.73 o
  -5   1   6        0.74        3.16      2.52 o
  -4   1   6      120.92      120.22      3.45 o
  -3   1   6       11.75       12.71      1.84 o
  -2   1   6      269.63      310.91      6.82 o
  -1   1   6      640.50      613.63      9.28 o
   0   1   6      189.72      177.63      2.82 o
   1   1   6       21.59       19.68      2.10 o
   2   1   6      753.64      787.34      8.58 o
   3   1   6      241.33      270.46      4.32 o
   4   1   6        2.33        2.34      2.30 o
   5   1   6       92.25      106.92      3.71 o
   6   1   6        0.36        0.73      2.07 o
   7   1   6      328.14      344.84     10.39 o
   8   1   6        0.20        4.60      6.00 o
  -7   2   6       28.62       27.66      4.18 o
  -6   2   6        3.32        0.00      3.99 o
  -5   2   6        1.36        0.00      3.29 o
  -4   2   6      609.37      592.73     10.98 o
  -3   2   6        0.34        1.37      1.66 o
  -2   2   6      196.24      206.78      5.34 o
  -1   2   6      832.90      889.73      7.79 o
   0   2   6        0.13        1.92      2.01 o
   1   2   6      263.92      252.15      3.25 o
   2   2   6      145.16      115.23      3.34 o
   3   2   6      140.66      159.98      4.35 o
   4   2   6       49.65       50.55      2.52 o
   5   2   6       76.57       76.88      3.52 o
   6   2   6        0.32        1.44      2.22 o
   7   2   6        0.02        2.41      3.22 o
   8   2   6      351.50      394.45     20.26 o
  -6   3   6        3.68        6.49      3.85 o
  -5   3   6       10.43        4.17      3.71 o
  -4   3   6       93.01       98.12      4.53 o
  -3   3   6      109.39       93.59      3.34 o
  -2   3   6        0.02        0.00      1.64 o
  -1   3   6      225.62      216.45      5.21 o
   0   3   6       64.28       63.61      2.72 o
   1   3   6       61.50       70.29      2.59 o
   2   3   6       28.18       30.85      1.98 o
   3   3   6      296.64      282.29      4.75 o
   4   3   6        1.47        0.03      2.49 o
   5   3   6       18.67       23.33      3.18 o
   6   3   6      218.82      217.40      7.21 o
   7   3   6       55.42       56.17      4.42 o
   8   3   6       75.49       65.93      8.12 o
   9   3   6       93.65       92.22      9.84 o
  -6   4   6        6.62        2.92      4.39 o
  -5   4   6       12.32        9.42      3.63 o
  -4   4   6      406.84      394.56      8.51 o
  -3   4   6       55.80       55.08      3.07 o
  -2   4   6        1.82        1.66      2.01 o
  -1   4   6       12.75       13.50      2.07 o
   0   4   6       42.16       42.68      2.18 o
   1   4   6       34.67       36.66      2.99 o
   2   4   6       76.59       74.48      3.87 o
   3   4   6      164.11      152.71      7.62 o
   4   4   6      368.12      332.92      7.65 o
   5   4   6      228.69      228.31      6.25 o
   6   4   6       13.18        9.23      3.41 o
   7   4   6        5.46        4.37      3.54 o
   8   4   6        0.79        0.20      3.43 o
   9   4   6       17.09       15.97      7.42 o
  -5   5   6        9.25        5.22      6.38 o
  -4   5   6        8.38        8.38      3.17 o
  -3   5   6      230.86      217.82      5.91 o
  -2   5   6        5.32        7.02      2.43 o
  -1   5   6      453.95      508.72      7.33 o
   0   5   6      339.83      346.71      6.16 o
   1   5   6       70.24       61.24      3.10 o
   2   5   6       99.51      100.20      6.96 o
   3   5   6       55.55       56.83      3.72 o
   4   5   6      290.65      322.23      7.78 o
   5   5   6      157.06      177.45      6.53 o
   6   5   6        2.80        0.00      3.62 o
   7   5   6        0.80        0.00      4.76 o
   8   5   6        1.10        0.78      3.87 o
   9   5   6        9.30        9.38      4.92 o
  -4   6   6       49.57       43.07      5.98 o
  -3   6   6        0.41        4.26      3.28 o
  -2   6   6        2.47        2.61      2.85 o
  -1   6   6      192.29      213.00      5.95 o
   0   6   6       64.97       59.99      3.88 o
   1   6   6       77.01       91.00      4.83 o
   2   6   6      246.39      270.79      6.88 o
   3   6   6      106.31       97.37      3.56 o
   4   6   6      459.22      510.32     12.44 o
   5   6   6      169.02      152.20      7.60 o
   6   6   6     1268.48     1297.80     15.14 o
   7   6   6       13.01       10.66      4.24 o
   8   6   6        2.40        4.49      3.80 o
  -3   7   6        4.29        3.43      4.08 o
  -2   7   6       61.99       56.83      5.75 o
  -1   7   6       30.23       32.27      3.66 o
   0   7   6       91.23       88.98      4.85 o
   1   7   6       25.59       28.92      3.96 o
   2   7   6       13.61        8.70      2.84 o
   3   7   6       55.80       48.40      3.54 o
   4   7   6      126.96      102.87      4.90 o
   5   7   6       14.12       16.20      3.70 o
   6   7   6       38.05       38.80      4.89 o
   7   7   6        4.96        2.95      4.76 o
   8   7   6       10.55        6.71      4.03 o
  -2   8   6       49.17       49.72      6.14 o
  -1   8   6       24.25       23.75      4.93 o
   0   8   6       50.56       59.79      5.54 o
   1   8   6       63.47       74.51      4.25 o
   2   8   6        0.66        0.56      3.18 o
   3   8   6      114.49      106.40      5.98 o
   4   8   6        9.50        7.72      3.81 o
   5   8   6       43.37       34.86      5.82 o
   6   8   6       19.74       10.56      5.52 o
   7   8   6      128.52      119.64      7.40 o
   0   9   6        1.52        0.00      4.77 o
   1   9   6       86.73       97.32      7.50 o
   2   9   6        2.06        0.67      5.42 o
   3   9   6        4.91        1.12      3.91 o
   4   9   6       11.82        7.83      3.92 o
   5   9   6       13.79       10.40      5.58 o
   6   9   6       30.76       22.09      6.37 o
  -6  -8   7      137.65      127.35      7.31 o
  -5  -8   7       19.99       14.51      4.44 o
  -4  -8   7        8.68       13.24      4.17 o
  -3  -8   7      109.10      115.28      7.20 o
  -2  -8   7        9.26        8.18      3.91 o
  -1  -8   7       67.54       91.11      6.29 o
   0  -8   7        0.31        0.00      4.43 o
  -7  -7   7       92.09       84.99      6.43 o
  -6  -7   7       52.17       69.63      5.73 o
  -5  -7   7      121.69      112.26      5.83 o
  -4  -7   7        0.96        0.00      3.27 o
  -3  -7   7      405.21      405.42     15.70 o
  -2  -7   7       16.32       16.45      3.74 o
  -1  -7   7       40.42       38.95      3.76 o
   0  -7   7        0.98        5.93      4.01 o
   1  -7   7        6.28        2.86      5.03 o
   2  -7   7      104.92      115.89      7.25 o
  -7  -6   7        1.08        0.69      4.26 o
  -6  -6   7      130.30      149.16      7.19 o
  -5  -6   7       93.06       89.42      5.15 o
  -4  -6   7      258.12      290.08      7.69 o
  -3  -6   7        3.54        4.38      3.03 o
  -2  -6   7      760.08      783.98     13.48 o
  -1  -6   7      755.40      719.56     14.95 o
   0  -6   7        5.31        4.85      2.54 o
   1  -6   7       92.92       87.88      4.98 o
   2  -6   7       21.21       25.02      4.93 o
   3  -6   7        0.03        0.83      4.45 o
  -8  -5   7       25.45       32.93      5.85 o
  -7  -5   7       65.54       54.71      5.31 o
  -6  -5   7       32.86       26.90      4.38 o
  -5  -5   7       17.30       15.20      3.31 o
  -4  -5   7        4.65        6.34      3.00 o
  -3  -5   7      228.33      227.90      6.41 o
  -2  -5   7       28.75       30.82      3.77 o
  -1  -5   7       26.60       22.27      3.19 o
   0  -5   7       14.62       18.33      2.49 o
   1  -5   7        2.68        1.19      2.24 o
   2  -5   7        1.68        3.64      2.83 o
   3  -5   7       99.28       99.38      6.15 o
   4  -5   7       97.10      122.75      8.10 o
  -8  -4   7       21.75       19.97      5.04 o
  -7  -4   7        0.11        3.29      3.79 o
  -6  -4   7      461.64      480.09     10.83 o
  -5  -4   7      160.60      160.00      5.34 o
  -4  -4   7       24.39       21.83      3.09 o
  -3  -4   7       58.45       61.15      3.79 o
  -2  -4   7        0.76        0.72      2.97 o
  -1  -4   7        3.65        2.05      2.09 o
   0  -4   7        0.20        0.72      1.94 o
   1  -4   7        9.76        6.89      1.27 o
   2  -4   7      631.92      668.28     12.88 o
   3  -4   7      243.62      208.85      6.91 o
   4  -4   7       10.90        7.32      3.69 o
   5  -4   7        1.11        2.12      4.25 o
  -8  -3   7       38.62       51.59      7.83 o
  -7  -3   7        2.54        0.92      4.14 o
  -6  -3   7       14.29       13.53      3.63 o
  -5  -3   7      457.30      432.61      9.35 o
  -4  -3   7      258.67      269.09      5.09 o
  -3  -3   7       10.85       15.55      2.17 o
  -2  -3   7        6.05        9.27      2.47 o
  -1  -3   7      625.95      676.89     12.38 o
   0  -3   7       85.32       72.85      4.78 o
   1  -3   7        6.93        2.76      1.54 o
   2  -3   7       23.98       30.12      1.73 o
   3  -3   7      317.70      304.84      6.85 o
   4  -3   7       51.65       45.97      5.13 o
   5  -3   7      134.99      154.12      9.94 o
   6  -3   7       26.65       29.42      5.36 o
  -8  -2   7        8.40       20.01      5.50 o
  -7  -2   7      489.31      514.52     17.58 o
  -6  -2   7        0.38        0.00      2.56 o
  -5  -2   7       20.54       18.22      2.22 o
  -4  -2   7       14.73       13.02      1.89 o
  -3  -2   7       94.59       91.71      3.70 o
  -2  -2   7      195.08      208.15      7.15 o
  -1  -2   7        6.55        8.79      1.79 o
   0  -2   7      193.28      222.12      5.41 o
   1  -2   7       19.74       19.74      1.74 o
   2  -2   7      561.60      584.82      6.13 o
   3  -2   7       67.92       56.16      3.41 o
   4  -2   7        5.32        3.06      2.92 o
   5  -2   7       68.95       64.18      6.25 o
   6  -2   7       38.23       25.56      5.95 o
   7  -2   7       62.59       71.09      6.39 o
  -8  -1   7       16.26       12.19      4.93 o
  -7  -1   7       17.37       18.96      3.31 o
  -6  -1   7      319.87      322.52     11.35 o
  -5  -1   7      295.27      290.42      6.47 o
  -4  -1   7       61.17       70.01      3.01 o
  -3  -1   7       18.04       22.01      3.14 o
  -2  -1   7     1241.37     1298.35     21.05 o
  -1  -1   7      706.28      702.38      9.64 o
   0  -1   7      664.08      797.38     13.56 o
   1  -1   7      117.89      123.12      4.53 o
   2  -1   7      411.13      471.24      7.81 o
   3  -1   7       15.67       11.39      1.08 o
   4  -1   7        6.02        8.00      2.60 o
   5  -1   7       84.60       82.59      3.71 o
   6  -1   7       65.29       60.16      5.17 o
   7  -1   7        0.60        0.00      5.01 o
  -8   0   7        1.06        0.00      4.73 o
  -7   0   7       18.46       15.09      3.83 o
  -6   0   7      261.14      232.10      5.88 o
  -5   0   7       14.04       14.12      2.63 o
  -4   0   7        9.16       12.14      1.34 o
  -3   0   7      171.26      146.88      8.34 o
  -2   0   7      348.88      361.09      6.21 o
  -1   0   7      676.19      743.50      6.86 o
   0   0   7      337.18      365.32      5.17 o
   1   0   7      274.07      281.45      5.19 o
   2   0   7       30.04       23.75      2.56 o
   3   0   7       39.43       42.46      3.37 o
   4   0   7        0.65        1.45      1.28 o
   5   0   7      280.18      267.29     12.83 o
   6   0   7        2.71        3.62      2.97 o
   7   0   7      439.87      428.04     10.88 o
   8   0   7        0.35        1.01      4.47 o
  -7   1   7       15.70       12.87      3.65 o
  -6   1   7       51.54       41.51      3.74 o
  -5   1   7      150.59      135.42      5.65 o
  -4   1   7      219.87      209.26      5.19 o
  -3   1   7      109.64      103.60      3.14 o
  -2   1   7      127.08      115.42      3.84 o
  -1   1   7      859.62      889.02      7.09 o
   0   1   7        5.79        4.00      1.23 o
   1   1   7       14.45       15.14      2.07 o
   2   1   7      141.47      150.56      4.47 o
   3   1   7      309.95      313.06      6.57 o
   4   1   7       97.31       83.87      4.42 o
   5   1   7       28.62       40.40      4.36 o
   6   1   7       39.35       36.92      3.86 o
   7   1   7        8.65       10.45      4.41 o
   8   1   7       11.03       12.17      6.24 o
  -7   2   7       33.46       43.09      4.62 o
  -6   2   7       66.37       63.98      5.05 o
  -5   2   7       47.36       37.32      4.02 o
  -4   2   7      256.16      237.98      5.05 o
  -3   2   7        3.08        2.54      1.65 o
  -2   2   7       40.20       43.17      2.22 o
  -1   2   7       43.69       46.93      2.96 o
   0   2   7      186.12      214.09      6.43 o
   1   2   7      287.68      280.98      6.05 o
   2   2   7      263.93      251.75      5.20 o
   3   2   7       75.16       92.89      2.85 o
   4   2   7      357.56      335.52      5.41 o
   5   2   7       11.82        9.71      2.22 o
   6   2   7        5.28        4.44      2.18 o
   7   2   7        6.68        9.11      4.62 o
   8   2   7       11.63        4.25      6.87 o
  -6   3   7       24.66       22.80      3.98 o
  -5   3   7        3.06        4.11      3.17 o
  -4   3   7      143.60      120.90      4.59 o
  -3   3   7        2.81        3.41      2.08 o
  -2   3   7       44.05       39.36      2.52 o
  -1   3   7      362.83      415.66      8.99 o
   0   3   7       10.62       10.04      3.22 o
   1   3   7       82.39       67.76      4.07 o
   2   3   7       47.89       33.92      2.55 o
   3   3   7       43.53       30.33      2.39 o
   4   3   7       32.71       35.47      3.22 o
   5   3   7       23.57       25.47      3.35 o
   6   3   7      256.17      229.27      7.45 o
   7   3   7       99.25       94.58      4.91 o
   8   3   7      153.03      170.99     11.09 o
  -6   4   7        7.79        6.42      4.66 o
  -5   4   7       30.19       35.96      4.12 o
  -4   4   7       14.99       16.36      3.17 o
  -3   4   7      606.89      597.89      7.99 o
  -2   4   7       39.11       38.07      2.94 o
  -1   4   7       19.07       29.55      2.39 o
   0   4   7      316.06      290.20      6.15 o
   1   4   7      133.16      132.16      3.45 o
   2   4   7       94.13       83.76      4.53 o
   3   4   7        1.05        1.06      2.54 o
   4   4   7      199.89      219.93      5.86 o
   5   4   7        9.02       15.69      3.39 o
   6   4   7       99.73       87.89      5.51 o
   7   4   7       25.08       20.76      4.58 o
   8   4   7       31.11       39.67      4.49 o
  -5   5   7       86.71       85.55      7.58 o
  -4   5   7        7.22       11.02      3.84 o
  -3   5   7        9.37        4.47      3.06 o
  -2   5   7      350.63      357.48      6.61 o
  -1   5   7        8.78        8.73      2.42 o
   0   5   7       76.81       80.36      5.12 o
   1   5   7      709.55      745.62     10.28 o
   2   5   7      132.16      115.67      4.86 o
   3   5   7       34.04       41.29      3.58 o
   4   5   7       62.31       43.13      4.22 o
   5   5   7       46.41       51.15      4.74 o
   6   5   7       50.32       45.77      4.69 o
   7   5   7       15.95       12.03      6.60 o
   8   5   7        9.36        4.72      4.01 o
  -4   6   7        0.33        1.22      4.91 o
  -3   6   7        3.73        4.17      4.63 o
  -2   6   7      154.87      151.27      7.36 o
  -1   6   7      280.13      270.92      6.47 o
   0   6   7        0.80        0.64      2.66 o
   1   6   7       17.21       24.77      2.76 o
   2   6   7      212.05      245.82      5.62 o
   3   6   7        4.06        5.10      2.81 o
   4   6   7      139.57      144.58      5.66 o
   5   6   7      180.06      172.96      6.25 o
   6   6   7      880.40      906.18     13.05 o
   7   6   7       11.00        7.26      4.33 o
   8   6   7        2.35        4.75      3.95 o
  -3   7   7        2.15        2.43      5.14 o
  -2   7   7      131.47      125.68      7.27 o
  -1   7   7       92.84       82.67      5.58 o
   0   7   7       12.55       16.57      4.28 o
   1   7   7        0.06        1.59      2.78 o
   2   7   7       24.62       28.10      3.41 o
   3   7   7        0.27        2.54      2.68 o
   4   7   7        0.01        2.45      3.13 o
   5   7   7      226.87      218.76      7.04 o
   6   7   7        0.02        1.51      4.52 o
   7   7   7        4.42       91.98      6.63 o
   8   7   7       24.13       31.89      5.46 o
  -2   8   7       45.98       39.85      5.83 o
  -1   8   7        1.21        0.00      5.16 o
   0   8   7        1.28        1.34      4.21 o
   1   8   7       21.19       11.52      3.46 o
   2   8   7       36.69       45.33      4.86 o
   3   8   7       51.19       61.29      5.26 o
   4   8   7       32.43       40.76      5.71 o
   5   8   7       31.29       32.14      4.74 o
   6   8   7       14.78        9.98      5.53 o
   7   8   7      498.15      499.62     14.44 o
   0   9   7      100.94       78.03      6.33 o
   1   9   7       24.22       34.05      5.29 o
   2   9   7        6.21       10.85      5.26 o
   3   9   7        1.87        3.53      4.33 o
   4   9   7       10.34        9.83      4.38 o
   5   9   7       25.83       24.57      5.99 o
   6   9   7       65.74       64.32      7.36 o
  -5  -8   8       16.44       21.46      4.70 o
  -4  -8   8        0.16        5.06      4.18 o
  -3  -8   8       45.65       40.33      7.90 o
  -2  -8   8       32.01       37.28      4.52 o
  -1  -8   8       14.39        7.26      4.33 o
  -6  -7   8       20.50       17.32      4.53 o
  -5  -7   8        9.04       11.78      3.81 o
  -4  -7   8       43.53       47.20      5.69 o
  -3  -7   8       91.88       84.98      5.78 o
  -2  -7   8      129.79      106.90      7.09 o
  -1  -7   8        0.93        0.00      3.02 o
   0  -7   8        2.10        0.00      4.00 o
   1  -7   8        1.53        3.50      5.42 o
  -7  -6   8       44.09       56.84      5.64 o
  -6  -6   8       33.64       20.58      4.44 o
  -5  -6   8      318.45      325.63      8.52 o
  -4  -6   8      515.06      522.08     10.27 o
  -3  -6   8        1.53        0.61      3.70 o
  -2  -6   8       18.39       23.22      4.09 o
  -1  -6   8       17.87       16.07      2.78 o
   0  -6   8      179.51      168.89      6.17 o
   1  -6   8        0.31        0.00      3.32 o
   2  -6   8       47.31       39.56      5.11 o
   3  -6   8        6.12        8.77      4.61 o
  -8  -5   8        6.95       10.92      5.25 o
  -7  -5   8        0.76        4.73      4.24 o
  -6  -5   8      321.83      324.31      9.72 o
  -5  -5   8        6.25        7.03      3.08 o
  -4  -5   8        0.95        1.80      3.05 o
  -3  -5   8      322.58      305.94      8.48 o
  -2  -5   8      302.93      304.96      6.95 o
  -1  -5   8       29.56       32.28      3.10 o
   0  -5   8       16.98       16.29      2.49 o
   1  -5   8       87.45       80.98      4.52 o
   2  -5   8        0.19        0.42      2.93 o
   3  -5   8       24.54       19.88      3.93 o
   4  -5   8        1.74        3.20      5.11 o
  -8  -4   8        4.03        6.14      4.89 o
  -7  -4   8       41.32       46.40      5.07 o
  -6  -4   8      102.07      116.08      7.90 o
  -5  -4   8       65.63       65.74      4.15 o
  -4  -4   8       26.22       21.86      3.30 o
  -3  -4   8      146.83      133.01      5.72 o
  -2  -4   8       98.71       86.65      3.84 o
  -1  -4   8      423.28      422.97      7.28 o
   0  -4   8      149.33      155.83      4.85 o
   1  -4   8      491.24      487.80      8.27 o
   2  -4   8      297.60      287.17      6.84 o
   3  -4   8       29.39       24.40      3.86 o
   4  -4   8      236.26      216.68      7.52 o
   5  -4   8        0.24        0.00      4.80 o
  -8  -3   8       33.52       28.73      5.34 o
  -7  -3   8        0.37        0.00      4.36 o
  -6  -3   8       33.18       29.57      4.24 o
  -5  -3   8       77.66       75.40      3.85 o
  -4  -3   8      129.54      154.55      4.43 o
  -3  -3   8       72.23       79.56      3.79 o
  -2  -3   8       26.04       30.67      3.19 o
  -1  -3   8       44.04       36.97      2.74 o
   0  -3   8        0.19        0.00      2.00 o
   1  -3   8      126.12      136.76      4.42 o
   2  -3   8       53.33       62.24      2.48 o
   3  -3   8       51.45       50.07      3.19 o
   4  -3   8       94.23       95.51      6.89 o
   5  -3   8       60.88       67.16      8.09 o
   6  -3   8       47.54       55.34      6.14 o
  -8  -2   8        7.44       10.87      5.29 o
  -7  -2   8       55.98       48.24      5.50 o
  -6  -2   8      181.44      177.33      7.01 o
  -5  -2   8      787.36      755.75     11.65 o
  -4  -2   8       44.03       42.32      2.76 o
  -3  -2   8        4.43        3.68      2.62 o
  -2  -2   8        3.20        0.74      2.23 o
  -1  -2   8       65.22       86.01      3.20 o
   0  -2   8       56.37       64.84      3.87 o
   1  -2   8      287.64      257.89      4.33 o
   2  -2   8        0.22        0.00      1.56 o
   3  -2   8      264.05      270.60      8.41 o
   4  -2   8        0.86        0.78      2.94 o
   5  -2   8       40.04       47.40      7.13 o
   6  -2   8      104.34      107.52     11.43 o
  -8  -1   8        6.98       21.69      7.39 o
  -7  -1   8        2.50        2.09      3.71 o
  -6  -1   8      204.46      197.98      6.02 o
  -5  -1   8       37.67       46.59      3.96 o
  -4  -1   8      822.61      813.82     12.11 o
  -3  -1   8       30.75       31.65      3.72 o
  -2  -1   8      137.54      176.83      6.41 o
  -1  -1   8      350.39      452.93      7.63 o
   0  -1   8       20.45       25.26      2.44 o
   1  -1   8      527.02      603.00      8.60 o
   2  -1   8       87.25      111.71      3.98 o
   3  -1   8       76.78       74.96      3.24 o
   4  -1   8        1.33        4.14      2.69 o
   5  -1   8       55.49       56.44      3.82 o
   6  -1   8       22.86       24.65      4.30 o
   7  -1   8       71.28       83.03      7.34 o
  -7   0   8       51.56       54.78      5.70 o
  -6   0   8      123.73      124.14      5.85 o
  -5   0   8      377.08      372.82      9.59 o
  -4   0   8       16.32       19.44      2.36 o
  -3   0   8       73.48       73.74      5.17 o
  -2   0   8       25.66       17.94      1.68 o
  -1   0   8       21.59       17.84      1.72 o
   0   0   8      280.45      323.95      5.24 o
   1   0   8       10.93        8.69      2.31 o
   2   0   8       66.75       82.26      3.56 o
   3   0   8        0.62        2.48      2.24 o
   4   0   8       32.25       42.49      4.30 o
   5   0   8      259.47      218.69      9.72 o
   6   0   8       10.00       13.61      3.33 o
   7   0   8      156.81      174.47      7.69 o
  -7   1   8        6.36        8.45      3.53 o
  -6   1   8        4.33        4.06      3.05 o
  -5   1   8       26.48       25.77      2.88 o
  -4   1   8      408.60      430.53     10.67 o
  -3   1   8      100.19      101.71      3.67 o
  -2   1   8      531.00      517.40      7.56 o
  -1   1   8       37.27       54.46      2.16 o
   0   1   8      969.78     1051.95     13.20 o
   1   1   8      536.73      559.29      8.59 o
   2   1   8        0.01        2.72      2.42 o
   3   1   8      189.35      179.98      6.10 o
   4   1   8      684.07      712.35     11.96 o
   5   1   8        8.87        8.16      3.11 o
   6   1   8        0.89        3.84      3.13 o
   7   1   8       42.89       38.60      5.99 o
   8   1   8        9.49        9.90      6.71 o
  -7   2   8       57.37       79.44      7.01 o
  -6   2   8        1.95        3.02      3.37 o
  -5   2   8        0.04        0.00      3.15 o
  -4   2   8       16.62       18.14      2.32 o
  -3   2   8       13.52       12.16      2.04 o
  -2   2   8       19.55       18.28      2.40 o
  -1   2   8        6.55        2.97      2.24 o
   0   2   8      281.76      294.55      6.65 o
   1   2   8       33.84       30.66      4.44 o
   2   2   8        9.80       17.58      2.35 o
   3   2   8       23.10       21.98      2.31 o
   4   2   8       65.80       73.81      4.43 o
   5   2   8      177.56      191.08      5.35 o
   6   2   8       28.69       22.18      3.37 o
   7   2   8        7.58        3.12      4.26 o
   8   2   8       46.48       37.73      7.32 o
  -6   3   8       41.77       47.23      5.48 o
  -5   3   8       39.22       31.10      3.81 o
  -4   3   8       16.28       11.00      2.22 o
  -3   3   8       19.29       20.28      2.70 o
  -2   3   8       25.86       29.09      2.32 o
  -1   3   8       22.85       25.44      2.90 o
   0   3   8       86.76      110.50      4.77 o
   1   3   8       34.58       32.26      3.36 o
   2   3   8       35.95       34.41      2.84 o
   3   3   8        3.85        2.61      2.18 o
   4   3   8      275.17      227.81      7.31 o
   5   3   8       19.78       20.29      3.45 o
   6   3   8        4.32        5.61      3.74 o
   7   3   8       57.75       54.83      4.28 o
   8   3   8        8.91       24.86      7.03 o
  -6   4   8       97.93      104.44      7.28 o
  -5   4   8       37.30       36.73      5.10 o
  -4   4   8       26.23       15.80      3.77 o
  -3   4   8       13.92       13.61      2.61 o
  -2   4   8      203.30      200.94      5.35 o
  -1   4   8       36.71       35.53      2.21 o
   0   4   8       52.36       56.65      3.64 o
   1   4   8      237.04      257.04      4.22 o
   2   4   8        0.01        3.06      3.06 o
   3   4   8       32.41       20.64      3.50 o
   4   4   8       78.09       77.90      4.22 o
   5   4   8      136.31      148.13      6.16 o
   6   4   8       51.57       67.32      4.76 o
   7   4   8       19.16       20.64      4.56 o
   8   4   8        0.00        0.95      4.06 o
  -5   5   8        0.70        0.00      5.59 o
  -4   5   8        1.82        4.98      3.82 o
  -3   5   8       98.55       87.26      6.13 o
  -2   5   8      111.46      109.02      5.91 o
  -1   5   8       88.11       99.52      4.08 o
   0   5   8        5.18        7.01      2.03 o
   1   5   8      317.29      331.96      7.58 o
   2   5   8      101.87      108.81      4.93 o
   3   5   8        1.76        3.06      3.04 o
   4   5   8      114.61      143.70      6.73 o
   5   5   8       52.87       64.14      6.06 o
   6   5   8        3.35        0.00      3.91 o
   7   5   8        0.64        0.00      3.74 o
   8   5   8      126.16      123.67      6.41 o
  -4   6   8       22.71       25.52      5.88 o
  -3   6   8        4.74        5.29      4.56 o
  -2   6   8      440.17      456.99     10.92 o
  -1   6   8       37.71       39.47      4.91 o
   0   6   8       21.84       18.26      4.76 o
   1   6   8       43.68       48.59      3.17 o
   2   6   8       10.78        6.33      3.02 o
   3   6   8        0.00        0.00      2.96 o
   4   6   8        5.95        9.97      3.56 o
   5   6   8       18.09       21.28      4.35 o
   6   6   8      223.94      232.61      8.27 o
   7   6   8       23.88       15.58      5.76 o
   8   6   8        2.46        2.86      5.44 o
  -3   7   8       22.17       18.20      5.86 o
  -2   7   8        9.70       11.37      5.73 o
  -1   7   8      145.85      142.15      6.56 o
   0   7   8       13.36       21.33      4.33 o
   1   7   8      340.56      334.28      9.91 o
   2   7   8       90.56      106.10      6.83 o
   3   7   8        9.53       16.27      3.11 o
   4   7   8       67.91       63.01      4.54 o
   5   7   8       46.68       51.73      4.57 o
   6   7   8       32.55       24.80      4.15 o
   7   7   8      139.12      138.92      7.67 o
   8   7   8       10.05        6.29      5.08 o
  -1   8   8        8.98        9.35      5.25 o
   0   8   8       41.04       34.59      4.98 o
   1   8   8      162.45      156.96      7.22 o
   2   8   8       18.46       14.26      4.38 o
   3   8   8       12.16       13.33      4.47 o
   4   8   8      112.51      104.84      6.38 o
   5   8   8      109.59      114.19      6.61 o
   6   8   8      242.85      266.10     11.18 o
   7   8   8      127.60      108.64      8.09 o
   1   9   8       20.72       20.80      6.10 o
   2   9   8        5.45        5.14      6.09 o
   3   9   8        3.81        4.10      4.57 o
   4   9   8       11.43        7.58      4.40 o
   5   9   8       13.23        9.93      5.74 o
   6   9   8       45.13       17.03      6.18 o
  -4  -8   9        3.18        5.09      4.40 o
  -3  -8   9       45.35       56.17      5.56 o
  -2  -8   9       22.17       32.21      5.65 o
  -6  -7   9        0.50        0.00      4.42 o
  -5  -7   9       11.09        5.50      4.31 o
  -4  -7   9       69.95       67.17      5.58 o
  -3  -7   9       12.71        9.68      3.74 o
  -2  -7   9       17.79       21.14      4.27 o
  -1  -7   9        3.01        2.78      4.04 o
   0  -7   9        0.70        1.33      4.13 o
   1  -7   9        3.76        8.12      5.36 o
  -7  -6   9        0.15        3.13      4.47 o
  -6  -6   9       18.18       12.30      4.28 o
  -5  -6   9        5.53        7.47      3.59 o
  -4  -6   9      177.38      166.72      7.28 o
  -3  -6   9        4.90        8.38      3.73 o
  -2  -6   9       62.52       60.83      4.90 o
  -1  -6   9      199.01      192.38      5.92 o
   0  -6   9       17.46       10.77      4.12 o
   1  -6   9       74.04      103.81      6.43 o
   2  -6   9        2.28        1.33      5.07 o
  -7  -5   9        1.53        2.49      4.17 o
  -6  -5   9        4.28        5.42      4.14 o
  -5  -5   9       55.00       44.16      4.01 o
  -4  -5   9      120.75      111.34      6.01 o
  -3  -5   9      144.81      141.70      6.41 o
  -2  -5   9        9.14        8.82      2.76 o
  -1  -5   9     1153.04     1092.96     13.13 o
   0  -5   9       47.56       56.95      3.45 o
   1  -5   9       56.24       39.30      3.47 o
   2  -5   9       24.21       28.03      3.40 o
   3  -5   9        2.85        2.21      3.74 o
   4  -5   9       94.43       79.08     11.64 o
  -7  -4   9        0.36        0.00      4.09 o
  -6  -4   9      429.11      418.02     10.87 o
  -5  -4   9        3.91        3.01      3.97 o
  -4  -4   9      477.90      483.32     11.18 o
  -3  -4   9      360.15      378.69     11.10 o
  -2  -4   9      338.18      345.90      6.87 o
  -1  -4   9       35.21       32.56      3.23 o
   0  -4   9      924.39      932.44     20.68 o
   1  -4   9      801.38      837.31     11.83 o
   2  -4   9       12.77       15.05      3.07 o
   3  -4   9       41.97       37.45      4.14 o
   4  -4   9       31.68       32.20      4.30 o
   5  -4   9       28.55       36.21      5.55 o
  -8  -3   9        5.46        4.01      4.83 o
  -7  -3   9        1.15        0.88      4.45 o
  -6  -3   9       68.03       76.23      5.58 o
  -5  -3   9      285.20      308.76      9.22 o
  -4  -3   9        5.64        4.76      2.45 o
  -3  -3   9       69.78       82.06      4.48 o
  -2  -3   9       30.15       35.03      2.94 o
  -1  -3   9      165.98      179.34      4.59 o
   0  -3   9        0.38        1.15      2.13 o
   1  -3   9        0.07        2.26      1.73 o
   2  -3   9        0.86        2.65      1.50 o
   3  -3   9       11.30       14.71      3.33 o
   4  -3   9       27.04       30.71      4.81 o
   5  -3   9       35.75       37.92      7.18 o
  -8  -2   9        2.46        4.38      5.71 o
  -7  -2   9        3.23        8.37      4.40 o
  -6  -2   9       56.70       58.93      5.06 o
  -5  -2   9       43.89       41.78      3.85 o
  -4  -2   9      339.47      330.37      9.66 o
  -3  -2   9      180.05      168.43      6.14 o
  -2  -2   9       11.27       12.58      2.71 o
  -1  -2   9       86.89       80.06      3.72 o
   0  -2   9       19.85       20.83      2.16 o
   1  -2   9      144.87      131.92      3.24 o
   2  -2   9      120.93      112.63      3.24 o
   3  -2   9       20.10       27.38      3.55 o
   4  -2   9      394.20      370.53     14.65 o
   5  -2   9      234.83      214.96     11.31 o
   6  -2   9       29.48       37.88      6.18 o
  -7  -1   9        1.59        7.25      4.47 o
  -6  -1   9      119.87      115.04      5.47 o
  -5  -1   9       77.90       68.69      4.86 o
  -4  -1   9        3.87        1.07      3.55 o
  -3  -1   9      192.10      193.86      8.28 o
  -2  -1   9      479.66      512.99      9.68 o
  -1  -1   9        5.27        6.79      2.62 o
   0  -1   9       92.90      102.51      3.88 o
   1  -1   9      352.73      374.54     10.37 o
   2  -1   9      107.81      104.76      4.25 o
   3  -1   9        1.71        4.69      2.27 o
   4  -1   9        4.59        3.07      2.96 o
   5  -1   9      297.92      292.27      7.24 o
   6  -1   9        0.52        4.09      3.94 o
   7  -1   9       95.51       97.77      7.93 o
  -7   0   9       19.03       13.21      4.45 o
  -6   0   9        2.84        6.10      3.69 o
  -5   0   9      718.02      680.89     14.12 o
  -4   0   9      223.06      212.12      6.85 o
  -3   0   9      110.59      116.27      5.28 o
  -2   0   9        6.15        3.32      1.31 o
  -1   0   9       18.71       12.68      2.80 o
   0   0   9      255.04      301.39      5.86 o
   1   0   9        6.99       10.36      2.37 o
   2   0   9      269.49      267.53      5.94 o
   3   0   9       12.59       13.20      2.99 o
   4   0   9      220.08      205.92      7.24 o
   5   0   9        3.21        1.75      3.18 o
   6   0   9        7.71        8.01      3.28 o
   7   0   9       58.37       58.77      5.43 o
  -7   1   9       12.54       10.91      4.35 o
  -6   1   9       20.43       16.49      4.46 o
  -5   1   9       41.65       37.98      3.85 o
  -4   1   9      678.70      678.97      9.63 o
  -3   1   9      510.03      511.80     10.34 o
  -2   1   9        0.52        0.08      2.31 o
  -1   1   9        1.45        1.88      1.28 o
   0   1   9     1409.34     1574.45     18.01 o
   1   1   9      352.99      358.05      8.92 o
   2   1   9       64.89       63.83      3.72 o
   3   1   9        0.41        5.36      2.86 o
   4   1   9      120.28      140.58      5.76 o
   5   1   9       20.51        9.24      4.07 o
   6   1   9        0.13        0.00      3.15 o
   7   1   9       54.65       65.35      7.76 o
   8   1   9       25.54       34.54     10.37 o
  -6   2   9       12.20       13.62      6.08 o
  -5   2   9       49.67       48.88      4.17 o
  -4   2   9      383.45      342.60      7.55 o
  -3   2   9       71.08       67.43      3.61 o
  -2   2   9        5.69        6.50      1.61 o
  -1   2   9      290.08      269.17      5.58 o
   0   2   9       58.19       64.67      4.10 o
   1   2   9     1199.64     1275.92     13.45 o
   2   2   9       69.02       54.27      3.00 o
   3   2   9      191.11      223.76      5.26 o
   4   2   9       11.27       16.34      3.42 o
   5   2   9        0.31        0.42      2.56 o
   6   2   9       21.17       29.63      4.92 o
   7   2   9      128.96      162.73      8.12 o
   8   2   9       14.19       21.19      6.74 o
  -6   3   9       44.93       64.46      6.97 o
  -5   3   9       24.99       21.41      4.35 o
  -4   3   9       58.18       58.91      4.21 o
  -3   3   9      165.06      161.17      4.60 o
  -2   3   9      423.60      435.20      8.14 o
  -1   3   9        4.19        9.80      2.76 o
   0   3   9       80.99       84.79      4.59 o
   1   3   9      409.05      400.28      8.16 o
   2   3   9       23.68       25.31      2.46 o
   3   3   9       22.05       32.12      3.06 o
   4   3   9       25.07       24.07      3.66 o
   5   3   9      261.24      288.29      9.33 o
   6   3   9       15.80       18.10      4.72 o
   7   3   9        1.02        1.59      4.79 o
   8   3   9        3.23        1.38      6.59 o
  -5   4   9       22.29       26.34      4.57 o
  -4   4   9       57.12       49.85      5.31 o
  -3   4   9       72.80       67.75      4.62 o
  -2   4   9      232.21      211.53      6.52 o
  -1   4   9       15.73       17.72      3.43 o
   0   4   9       27.41       30.97      3.41 o
   1   4   9       67.76       63.57      4.29 o
   2   4   9      148.54      158.77      6.32 o
   3   4   9       99.70      118.15      6.56 o
   4   4   9      105.37       75.56      4.80 o
   5   4   9       87.82       80.93      5.22 o
   6   4   9       87.70       84.22      5.19 o
   7   4   9        7.51        8.70      4.17 o
   8   4   9        5.30        5.25      5.54 o
  -5   5   9        6.30       10.24      6.08 o
  -4   5   9       12.30       12.41      4.81 o
  -3   5   9        2.70        2.29      4.06 o
  -2   5   9       18.99       19.46      3.87 o
  -1   5   9        0.36        1.81      3.53 o
   0   5   9        5.43        7.73      2.82 o
   1   5   9      125.08      128.89      7.11 o
   2   5   9        0.81        2.20      3.43 o
   3   5   9        0.18        0.34      3.32 o
   4   5   9       12.40       11.37      4.44 o
   5   5   9        0.26        2.20      4.04 o
   6   5   9       38.80       37.79      4.73 o
   7   5   9        0.91        0.00      3.77 o
   8   5   9       95.12      115.72      7.15 o
  -4   6   9        5.36        4.03      5.98 o
  -3   6   9        0.07        7.49      4.85 o
  -2   6   9       24.14       24.96      4.20 o
  -1   6   9      227.43      219.62      8.08 o
   0   6   9        0.01        3.26      4.53 o
   1   6   9       23.98       19.03      3.44 o
   2   6   9       42.22       44.21      4.16 o
   3   6   9       31.05       33.37      3.85 o
   4   6   9       15.47        7.40      4.41 o
   5   6   9        5.32        4.45      4.17 o
   6   6   9       16.88       19.65      4.51 o
   7   6   9        0.06        0.00      4.32 o
   8   6   9       36.25       33.78      6.49 o
  -2   7   9        5.04        6.36      5.46 o
  -1   7   9       12.80       14.05      4.64 o
   0   7   9      226.17      214.05      9.36 o
   1   7   9       18.86       21.75      5.16 o
   2   7   9        0.10        1.42      4.60 o
   3   7   9      151.28      131.66      5.48 o
   4   7   9       19.23       23.57      4.06 o
   5   7   9        0.80        0.00      3.67 o
   6   7   9       18.40       15.09      4.21 o
   7   7   9       31.18       26.18      5.45 o
  -1   8   9        1.07        0.04      6.47 o
   0   8   9      107.47       93.83      8.68 o
   1   8   9       83.06       97.11      7.55 o
   2   8   9        2.18        0.00      4.22 o
   3   8   9       13.28        7.18      4.68 o
   4   8   9      107.81      100.97      6.97 o
   5   8   9        5.50        4.90      4.71 o
   6   8   9       11.60        7.25      6.21 o
   7   8   9       10.97       11.65      5.23 o
   1   9   9       66.51       74.04      8.57 o
   2   9   9       38.01       36.44      5.17 o
   3   9   9        5.35        5.89      5.06 o
   4   9   9        7.60        5.82      5.05 o
   5   9   9       13.93        7.95      5.87 o
  -5  -7  10        7.38        0.50      5.10 o
  -4  -7  10       15.47       15.42      4.55 o
  -3  -7  10       31.52       25.61      4.57 o
  -2  -7  10        0.01        0.00      3.76 o
  -1  -7  10        0.00        0.00      5.11 o
   0  -7  10       78.08       92.52     10.89 o
  -6  -6  10       14.19       15.11      4.41 o
  -5  -6  10       14.83       13.05      4.95 o
  -4  -6  10        4.03       10.86      3.97 o
  -3  -6  10        5.54        9.31      4.02 o
  -2  -6  10        0.20        0.00      3.47 o
  -1  -6  10      113.94      110.77      4.80 o
   0  -6  10        2.52        9.67      4.08 o
   1  -6  10       50.41       44.99      5.20 o
   2  -6  10       25.60       16.94      5.21 o
  -7  -5  10        4.11        2.79      4.61 o
  -6  -5  10        7.35        5.69      4.27 o
  -5  -5  10      149.12      152.74      8.27 o
  -4  -5  10       94.88       76.46      5.54 o
  -3  -5  10       77.01       75.05      5.24 o
  -2  -5  10       90.86       95.33      5.60 o
  -1  -5  10        7.29        4.60      2.70 o
   0  -5  10       52.62       51.41      3.36 o
   1  -5  10       17.74       19.19      3.66 o
   2  -5  10        0.45        2.86      3.48 o
   3  -5  10       14.12       28.80      6.72 o
  -7  -4  10       13.63        7.30      4.26 o
  -6  -4  10       51.30       52.76      5.27 o
  -5  -4  10       43.74       41.76      5.58 o
  -4  -4  10        0.00        2.20      3.65 o
  -3  -4  10      216.22      204.82      7.38 o
  -2  -4  10      564.05      565.14     11.15 o
  -1  -4  10       50.55       56.58      3.67 o
   0  -4  10        3.59        3.26      2.61 o
   1  -4  10       30.65       24.26      3.14 o
   2  -4  10       34.24       26.73      4.01 o
   3  -4  10        2.44        3.98      4.43 o
   4  -4  10        2.44        0.00      4.57 o
  -7  -3  10        6.51        5.80      5.01 o
  -6  -3  10       15.47       22.91      5.19 o
  -5  -3  10       22.64       22.43      4.95 o
  -4  -3  10      306.49      296.35      8.06 o
  -3  -3  10        1.13        2.39      3.12 o
  -2  -3  10        3.21        1.75      2.99 o
  -1  -3  10      539.55      566.02     11.90 o
   0  -3  10     1052.20     1061.97     11.63 o
   1  -3  10       11.76       17.26      2.13 o
   2  -3  10       48.61       55.32      3.89 o
   3  -3  10       30.20       19.52      3.52 o
   4  -3  10       12.23        8.14      4.07 o
   5  -3  10        9.02        8.04      6.33 o
  -7  -2  10       11.74       10.66      5.20 o
  -6  -2  10        0.51        1.48      4.26 o
  -5  -2  10      111.73       98.77      5.85 o
  -4  -2  10      316.06      312.99      9.65 o
  -3  -2  10      354.05      336.51      9.04 o
  -2  -2  10       20.33       21.30      3.10 o
  -1  -2  10      183.52      186.70      4.79 o
   0  -2  10       12.19       12.01      2.27 o
   1  -2  10      737.24      728.09     10.78 o
   2  -2  10       37.57       36.05      2.42 o
   3  -2  10      307.72      291.27      7.13 o
   4  -2  10      404.86      380.92     11.75 o
   5  -2  10       19.51       28.72      6.63 o
   6  -2  10       34.83       27.87      6.06 o
  -7  -1  10        0.30        0.31      4.61 o
  -6  -1  10       55.23       53.45      4.77 o
  -5  -1  10       56.70       63.72      5.05 o
  -4  -1  10      119.94      118.14      7.47 o
  -3  -1  10        0.30        0.00      3.69 o
  -2  -1  10      283.93      295.99     11.42 o
  -1  -1  10       86.42       93.67      4.66 o
   0  -1  10       70.93       80.32      3.80 o
   1  -1  10      224.64      207.48      6.09 o
   2  -1  10        0.57        0.13      2.80 o
   3  -1  10        0.23        0.63      2.38 o
   4  -1  10      134.19      147.78      5.91 o
   5  -1  10        0.16        0.87      3.01 o
   6  -1  10       52.80       51.30      6.41 o
  -7   0  10        0.11        0.00      6.06 o
  -6   0  10        5.99        4.66      3.88 o
  -5   0  10      180.25      161.91      8.09 o
  -4   0  10      512.81      499.06     16.55 o
  -3   0  10      775.47      764.09     14.51 o
  -2   0  10        4.63        3.53      1.32 o
  -1   0  10        3.04        4.61      2.84 o
   0   0  10        1.44        6.16      2.41 o
   1   0  10       36.93       45.11      3.26 o
   2   0  10       20.03       20.91      3.02 o
   3   0  10       26.83       25.00      3.42 o
   4   0  10        1.99        3.56      3.35 o
   5   0  10      141.49      150.74      7.11 o
   6   0  10        4.26        3.65      3.31 o
   7   0  10       58.15       58.70      6.86 o
  -7   1  10       22.29       32.53      6.00 o
  -6   1  10        0.50        0.00      4.97 o
  -5   1  10        3.28        0.63      3.97 o
  -4   1  10      408.14      385.63      7.80 o
  -3   1  10        2.06        1.79      2.78 o
  -2   1  10      392.75      423.71      8.06 o
  -1   1  10      138.22      125.90      5.43 o
   0   1  10      133.72      139.20      4.09 o
   1   1  10      379.02      418.08     10.30 o
   2   1  10       43.58       43.96      3.59 o
   3   1  10      280.76      282.46      7.13 o
   4   1  10      125.57      109.25      5.49 o
   5   1  10       27.97       35.89      5.68 o
   6   1  10       47.40       33.49      4.14 o
   7   1  10       21.56       11.93      6.34 o
  -6   2  10        2.90        3.81      5.09 o
  -5   2  10       69.10       65.27      6.36 o
  -4   2  10      280.01      262.51      6.29 o
  -3   2  10       94.41       96.65      4.25 o
  -2   2  10       70.02       69.20      4.79 o
  -1   2  10       85.22       84.15      4.05 o
   0   2  10       59.73       56.54      4.19 o
   1   2  10        0.71        0.00      1.67 o
   2   2  10        6.57        5.13      2.28 o
   3   2  10        4.27        3.57      2.54 o
   4   2  10       24.29       13.29      3.66 o
   5   2  10        0.81        0.83      3.61 o
   6   2  10       22.11       25.36      5.45 o
   7   2  10       50.46       44.17      5.74 o
   8   2  10        0.27        9.91      6.78 o
  -6   3  10       55.76       78.97      7.99 o
  -5   3  10        0.04        1.55      5.23 o
  -4   3  10        7.60        4.76      2.87 o
  -3   3  10      106.12      100.70      5.05 o
  -2   3  10      182.48      179.72      5.92 o
  -1   3  10        4.51        2.70      2.96 o
   0   3  10      375.40      348.78      8.19 o
   1   3  10      192.57      216.06      6.72 o
   2   3  10      319.59      345.74      9.10 o
   3   3  10       33.07       30.39      3.12 o
   4   3  10        3.51        6.57      3.61 o
   5   3  10       39.66       40.06      4.57 o
   6   3  10      165.89      153.80      7.11 o
   7   3  10        4.01       11.06      5.04 o
   8   3  10        0.34        0.00      6.60 o
  -5   4  10       38.34       50.91      6.90 o
  -4   4  10        3.47        5.86      5.12 o
  -3   4  10       16.59       13.53      3.63 o
  -2   4  10      103.03      103.94      5.30 o
  -1   4  10       39.31       30.94      3.85 o
   0   4  10       61.20       72.15      4.92 o
   1   4  10        0.63        1.48      3.29 o
   2   4  10        6.19        7.05      3.20 o
   3   4  10        0.51        1.67      3.55 o
   4   4  10        0.02        0.00      3.39 o
   5   4  10       10.05        4.61      3.91 o
   6   4  10        3.15        5.55      4.31 o
   7   4  10       48.31       49.56      6.14 o
   8   4  10        8.75       11.32      5.58 o
  -4   5  10       24.65       27.26      6.34 o
  -3   5  10       26.25       15.29      4.61 o
  -2   5  10        4.87        7.39      3.80 o
  -1   5  10       97.65      108.64      5.63 o
   0   5  10       34.16       41.43      4.08 o
   1   5  10       35.30       47.69      4.04 o
   2   5  10       77.87       89.32      5.62 o
   3   5  10       11.79       22.04      4.32 o
   4   5  10        0.46        4.64      4.53 o
   5   5  10        2.55        0.00      4.31 o
   6   5  10      109.99      117.75      9.80 o
   7   5  10        0.03        0.11      4.12 o
   8   5  10        0.01        0.00      5.60 o
  -3   6  10       31.57       35.99      5.46 o
  -2   6  10       53.37       55.48      5.07 o
  -1   6  10       71.34       77.54      5.41 o
   0   6  10      137.20      151.55      9.17 o
   1   6  10        6.36        3.44      3.08 o
   2   6  10       12.65       18.39      3.77 o
   3   6  10       90.61       72.73      5.07 o
   4   6  10        1.43        0.00      4.25 o
   5   6  10        2.28        4.46      4.53 o
   6   6  10       86.99       86.14      6.22 o
   7   6  10       20.17       11.20      4.77 o
   8   6  10       22.30       17.81      6.22 o
  -2   7  10        0.00        0.58      5.37 o
  -1   7  10       39.58       52.22      6.25 o
   0   7  10       67.03       66.17      6.36 o
   1   7  10       63.58       56.16      6.25 o
   2   7  10        7.77        4.98      4.76 o
   3   7  10      137.34      129.24      5.75 o
   4   7  10       45.09       40.46      4.65 o
   5   7  10       20.01       17.70      4.17 o
   6   7  10       34.11       35.87      4.86 o
   7   7  10        3.73        2.37      5.14 o
  -1   8  10        0.05        0.00      6.79 o
   0   8  10      272.73      281.01     11.23 o
   1   8  10        4.58        9.73      5.40 o
   2   8  10       23.46       25.92      4.91 o
   3   8  10        6.22        2.80      4.39 o
   4   8  10        2.14        0.00      4.70 o
   5   8  10        0.66        0.00      4.87 o
   6   8  10        2.30        0.20      6.01 o
   2   9  10        4.09        3.12      4.61 o
   3   9  10      121.77      135.26      8.52 o
   4   9  10       30.95       37.24      5.86 o
   5   9  10        5.16        5.10      7.20 o
  -4  -7  11        7.32        9.14      4.36 o
  -3  -7  11        1.25        0.18      4.38 o
  -2  -7  11       48.32       55.69      5.20 o
  -1  -7  11        6.50        0.00      5.15 o
  -5  -6  11       55.15       55.22      6.39 o
  -4  -6  11       10.46        9.78      4.09 o
  -3  -6  11       11.94       13.02      4.17 o
  -2  -6  11        0.21        0.00      3.89 o
  -1  -6  11        8.86       14.05      3.54 o
   0  -6  11        6.32       13.22      4.24 o
   1  -6  11       55.19       56.68      5.71 o
  -6  -5  11        0.93        7.09      4.83 o
  -5  -5  11        0.51        0.54      4.91 o
  -4  -5  11       22.06       12.87      4.27 o
  -3  -5  11        0.00        0.00      3.94 o
  -2  -5  11      131.83      117.59      6.27 o
  -1  -5  11       74.44       74.97      4.68 o
   0  -5  11        9.42        6.79      3.00 o
   1  -5  11        1.37        1.31      3.48 o
   2  -5  11        0.00        2.58      3.69 o
   3  -5  11       13.33       15.78      5.55 o
  -7  -4  11        1.73        0.00      5.02 o
  -6  -4  11       23.70       22.35      5.28 o
  -5  -4  11        0.32        0.00      4.66 o
  -4  -4  11       18.53       15.02      3.93 o
  -3  -4  11        2.53        2.45      3.95 o
  -2  -4  11      278.95      308.31      9.82 o
  -1  -4  11       25.12       18.69      3.08 o
   0  -4  11       91.37       81.48      3.99 o
   1  -4  11       71.25       66.55      5.15 o
   2  -4  11        8.26       10.52      3.79 o
   3  -4  11       46.84       52.14      5.75 o
   4  -4  11       17.37        4.13      4.66 o
  -7  -3  11        0.07        0.00      5.81 o
  -6  -3  11        0.06        0.57      4.81 o
  -5  -3  11        1.27        0.20      4.79 o
  -4  -3  11      112.28      103.63      4.83 o
  -3  -3  11       36.16       30.38      4.06 o
  -2  -3  11       90.93       90.75      4.70 o
  -1  -3  11      401.63      385.77      6.96 o
   0  -3  11        0.62        0.00      2.56 o
   1  -3  11     1152.94     1129.21     11.58 o
   2  -3  11        0.01        0.05      3.72 o
   3  -3  11       66.00       54.06      4.99 o
   4  -3  11        8.01        2.50      4.63 o
   5  -3  11        3.44        2.39      6.62 o
  -7  -2  11       16.04       30.85      5.94 o
  -6  -2  11       61.60       58.43      6.02 o
  -5  -2  11       14.50        9.21      3.54 o
  -4  -2  11      643.86      576.46     14.13 o
  -3  -2  11       11.09        5.64      3.59 o
  -2  -2  11      371.11      352.69      8.37 o
  -1  -2  11      641.03      621.17     21.04 o
   0  -2  11      244.81      222.75      5.19 o
   1  -2  11        1.95        4.46      2.41 o
   2  -2  11      464.09      495.32      7.35 o
   3  -2  11      407.58      374.85      8.20 o
   4  -2  11        3.26        1.87      4.63 o
   5  -2  11       36.42       32.88      7.02 o
  -7  -1  11        9.13       13.83      5.24 o
  -6  -1  11        0.02        0.00      4.47 o
  -5  -1  11        8.07       10.95      3.99 o
  -4  -1  11      280.42      329.98     14.34 o
  -3  -1  11      378.04      364.28     10.79 o
  -2  -1  11       34.44       31.24      3.79 o
  -1  -1  11       73.33       82.73      4.81 o
   0  -1  11      152.39      163.64      4.91 o
   1  -1  11        5.12        7.42      3.09 o
   2  -1  11       45.47       48.18      3.94 o
   3  -1  11       16.30       14.03      3.15 o
   4  -1  11        0.14        0.00      3.23 o
   5  -1  11        3.61        6.26      3.54 o
   6  -1  11        3.61        0.00      5.18 o
  -7   0  11       68.11       81.65      7.77 o
  -6   0  11       22.14       21.15      4.33 o
  -5   0  11        1.90        2.83      4.48 o
  -4   0  11       40.89       48.69      5.67 o
  -3   0  11        0.26        0.37      2.76 o
  -2   0  11       51.16       55.09      3.10 o
  -1   0  11      111.56      101.63      4.76 o
   0   0  11        0.19       19.99      3.00 o
   1   0  11       28.78       32.80      3.25 o
   2   0  11      115.65      122.56      4.94 o
   3   0  11       15.42       11.67      3.39 o
   4   0  11      109.73       96.26      5.86 o
   5   0  11        0.74        0.97      3.40 o
   6   0  11      211.55      215.92      9.43 o
   7   0  11       63.72       50.51      6.70 o
  -6   1  11       17.93       24.96      5.18 o
  -5   1  11        5.49        2.76      4.07 o
  -4   1  11       97.82       91.55      5.10 o
  -3   1  11      301.29      276.54      7.00 o
  -2   1  11       12.82       19.84      3.22 o
  -1   1  11       54.71       61.25      3.14 o
   0   1  11      343.10      390.06      8.94 o
   1   1  11       35.81       34.94      3.17 o
   2   1  11        2.72        1.16      2.90 o
   3   1  11      143.10      163.67      6.06 o
   4   1  11       38.03       23.34      4.02 o
   5   1  11        5.36        3.03      4.21 o
   6   1  11       10.26       10.52      4.63 o
   7   1  11      215.06      265.34     12.66 o
  -6   2  11       12.02        8.86      5.26 o
  -5   2  11       41.80       34.33      5.64 o
  -4   2  11        8.33       14.32      3.67 o
  -3   2  11      899.48      896.13     11.02 o
  -2   2  11      520.90      529.47      9.31 o
  -1   2  11        5.50        6.12      3.41 o
   0   2  11       39.53       43.25      4.27 o
   1   2  11        3.44        6.25      1.84 o
   2   2  11      124.14      144.30      5.42 o
   3   2  11       47.16       59.87      3.59 o
   4   2  11      119.78      108.74      6.57 o
   5   2  11        3.15        3.73      3.89 o
   6   2  11      117.27      142.06      8.35 o
   7   2  11        1.97        0.00      4.90 o
  -5   3  11        8.51        8.99      5.52 o
  -4   3  11        6.93        3.25      3.63 o
  -3   3  11       34.73       21.71      3.61 o
  -2   3  11      403.90      412.35      8.55 o
  -1   3  11      321.01      352.42      7.83 o
   0   3  11        1.19        0.00      3.71 o
   1   3  11        6.38        8.97      3.67 o
   2   3  11      790.31      846.03     26.02 o
   3   3  11       35.11       35.19      3.22 o
   4   3  11       53.16       64.96      6.32 o
   5   3  11        8.66        9.23      4.03 o
   6   3  11       61.66       57.80      5.36 o
   7   3  11        3.42        6.11      5.14 o
  -5   4  11       15.64       21.75      6.07 o
  -4   4  11       13.72       13.67      5.40 o
  -3   4  11       54.75       53.15      4.47 o
  -2   4  11      189.87      184.57      7.00 o
  -1   4  11       61.47       63.52      4.68 o
   0   4  11        1.12        0.00      3.75 o
   1   4  11       68.71       59.30      4.80 o
   2   4  11       30.21       39.86      4.45 o
   3   4  11      392.45      374.65     10.87 o
   4   4  11        8.90       12.43      3.60 o
   5   4  11      124.83      117.61      6.18 o
   6   4  11        0.16        1.11      4.25 o
   7   4  11        6.70        5.96      4.54 o
   8   4  11       11.82        6.13      5.60 o
  -4   5  11       50.31       70.87      7.47 o
  -3   5  11       42.71       27.94      4.98 o
  -2   5  11       42.70       54.21      4.85 o
  -1   5  11       82.62       72.61      5.07 o
   0   5  11      104.78      102.47      5.34 o
   1   5  11       26.91       22.32      4.10 o
   2   5  11       18.13       13.33      4.19 o
   3   5  11       92.25       87.56      5.82 o
   4   5  11        9.67       14.79      4.76 o
   5   5  11       15.39       13.15      4.99 o
   6   5  11        0.01        1.05      3.92 o
   7   5  11      103.03       98.81      7.61 o
  -3   6  11        0.31        4.37      4.97 o
  -2   6  11       72.06       85.60      5.85 o
  -1   6  11        5.75        5.65      4.42 o
   0   6  11      109.70      109.88      6.73 o
   1   6  11        3.83        5.97      3.71 o
   2   6  11       25.72       21.61      4.12 o
   3   6  11       23.30       38.80      5.58 o
   4   6  11       96.95      107.14      7.16 o
   5   6  11        7.62        5.82      4.76 o
   6   6  11       37.65       50.40      6.19 o
   7   6  11       25.40       21.73      5.52 o
  -2   7  11        2.58        1.77      5.36 o
  -1   7  11        0.26        4.71      5.10 o
   0   7  11        3.15        0.00      5.35 o
   1   7  11        4.66        4.75      5.21 o
   2   7  11        0.03        3.54      5.01 o
   3   7  11       77.82       96.46      5.36 o
   4   7  11        0.40        2.95      4.02 o
   5   7  11        0.88        0.00      4.10 o
   6   7  11        5.02        0.00      4.40 o
   7   7  11        2.30        0.00      7.03 o
   0   8  11       33.89       50.37      9.78 o
   1   8  11       91.33      101.06     10.25 o
   2   8  11        1.90        0.00      5.18 o
   3   8  11        1.97        1.55      4.74 o
   4   8  11        6.28        7.43      5.38 o
   5   8  11       20.49       16.26      5.13 o
   6   8  11        1.83        0.52      5.29 o
   3   9  11       17.53       10.35      5.75 o
  -5  -6  12        1.18        2.32      5.26 o
  -4  -6  12       33.30       38.21      5.17 o
  -3  -6  12       28.47       25.00      4.58 o
  -2  -6  12       41.59       39.32      4.78 o
  -1  -6  12       33.19       21.11      4.78 o
   0  -6  12        0.01        4.64      5.32 o
  -6  -5  12        3.60        5.10      5.19 o
  -5  -5  12        0.31        0.00      4.94 o
  -4  -5  12      115.03      118.61      6.80 o
  -3  -5  12        5.15        0.43      4.14 o
  -2  -5  12        1.74        0.00      3.82 o
  -1  -5  12       16.62       16.67      3.38 o
   0  -5  12        1.01        0.77      4.20 o
   1  -5  12       28.88       21.50      4.14 o
   2  -5  12      107.68      139.75      7.48 o
  -6  -4  12        1.92        4.43      4.91 o
  -5  -4  12       57.00       75.73      7.01 o
  -4  -4  12      131.48      124.06      6.71 o
  -3  -4  12       12.31       10.81      4.18 o
  -2  -4  12       48.38       59.74      5.88 o
  -1  -4  12        6.46        1.57      3.46 o
   0  -4  12       18.82       14.78      2.70 o
   1  -4  12      181.02      191.04      7.42 o
   2  -4  12       13.35       16.67      4.15 o
   3  -4  12       51.61       54.43      6.11 o
  -6  -3  12        3.94        1.82      5.06 o
  -5  -3  12        2.90        0.00      4.88 o
  -4  -3  12       21.45       17.65      3.15 o
  -3  -3  12      417.36      396.07      9.70 o
  -2  -3  12       92.81       73.05      4.66 o
  -1  -3  12      136.70      148.71      5.84 o
   0  -3  12       25.27       25.07      2.93 o
   1  -3  12       10.00       11.65      2.64 o
   2  -3  12        0.07        0.00      3.82 o
   3  -3  12       45.43       48.60      4.98 o
   4  -3  12        3.50        3.46      4.78 o
  -6  -2  12        1.50        2.73      5.02 o
  -5  -2  12       11.85       12.80      5.08 o
  -4  -2  12      111.63       95.98      5.60 o
  -3  -2  12       18.58       21.30      4.48 o
  -2  -2  12       15.13       18.94      3.63 o
  -1  -2  12      206.01      199.62      7.51 o
   0  -2  12      541.70      508.89     16.20 o
   1  -2  12      266.68      270.20     10.99 o
   2  -2  12        4.19        7.27      2.46 o
   3  -2  12      152.87      140.78      6.42 o
   4  -2  12       21.88       29.40      5.48 o
   5  -2  12        5.30        0.35      6.33 o
  -6  -1  12       13.38       10.39      4.77 o
  -5  -1  12        2.40        2.56      3.90 o
  -4  -1  12        2.51        1.44      4.14 o
  -3  -1  12        0.42        4.33      4.50 o
  -2  -1  12      209.53      209.65      7.89 o
  -1  -1  12        4.36        6.14      2.40 o
   0  -1  12        0.66        2.59      3.18 o
   1  -1  12      486.77      511.19      9.26 o
   2  -1  12     1504.17     1515.51     22.87 o
   3  -1  12        6.06        4.95      3.82 o
   4  -1  12       67.71       76.69      5.35 o
   5  -1  12        7.73        8.15      3.89 o
   6  -1  12        5.50        7.63      6.75 o
  -6   0  12       42.11       45.13      5.03 o
  -5   0  12        1.82        4.11      4.65 o
  -4   0  12       10.75       10.74      3.65 o
  -3   0  12      115.37       98.21      4.72 o
  -2   0  12      601.35      573.04     15.89 o
  -1   0  12      420.49      407.02      8.34 o
   0   0  12       64.68       70.26      4.23 o
   1   0  12      194.67      193.78      5.95 o
   2   0  12       41.49       42.13      3.80 o
   3   0  12      365.45      380.04     16.24 o
   4   0  12        3.00        3.68      3.81 o
   5   0  12      184.56      185.62      8.17 o
   6   0  12      303.67      279.80     12.30 o
  -6   1  12       23.35       31.95      5.02 o
  -5   1  12        3.54        3.18      4.18 o
  -4   1  12       76.99       79.98      5.48 o
  -3   1  12      242.36      261.50      7.58 o
  -2   1  12      130.53      142.07      5.45 o
  -1   1  12       10.55       12.80      2.28 o
   0   1  12      353.26      352.22      6.77 o
   1   1  12       50.15       55.47      3.71 o
   2   1  12        0.32        0.00      3.04 o
   3   1  12      298.93      270.28      7.60 o
   4   1  12        8.52       11.53      3.92 o
   5   1  12        1.87        0.00      4.48 o
   6   1  12       72.39       73.45      6.26 o
   7   1  12        0.88        2.06      6.38 o
  -6   2  12       64.75       81.77      9.47 o
  -5   2  12        0.21        1.35      4.91 o
  -4   2  12       20.06       14.89      3.81 o
  -3   2  12      230.43      212.85      7.49 o
  -2   2  12      336.85      337.87      8.60 o
  -1   2  12      115.99      132.16      5.77 o
   0   2  12        3.11        4.86      3.81 o
   1   2  12       42.40       42.54      3.68 o
   2   2  12        1.78        4.07      2.64 o
   3   2  12        3.86        9.34      2.76 o
   4   2  12        4.87        2.79      3.75 o
   5   2  12        2.20        0.00      3.95 o
   6   2  12        3.97        4.18      4.88 o
   7   2  12       32.05       27.16      5.78 o
  -5   3  12        6.34        8.25      5.73 o
  -4   3  12        6.37        1.54      4.05 o
  -3   3  12        6.12        0.69      3.24 o
  -2   3  12      914.09      940.58     12.84 o
  -1   3  12       47.65       39.31      4.76 o
   0   3  12       45.27       38.96      4.56 o
   1   3  12       55.73       41.66      4.72 o
   2   3  12        5.01        2.62      2.22 o
   3   3  12       91.25       92.88      6.25 o
   4   3  12       17.99       26.24      4.11 o
   5   3  12       82.75       78.07      5.60 o
   6   3  12       75.40       79.53      5.93 o
   7   3  12       16.95       13.92      5.32 o
  -4   4  12        3.20       10.14      5.55 o
  -3   4  12       82.28       81.49      5.23 o
  -2   4  12      400.34      381.49     13.63 o
  -1   4  12        0.28        0.23      4.22 o
   0   4  12        2.89        2.23      4.03 o
   1   4  12       36.70       31.21      4.53 o
   2   4  12       49.14       45.81      4.70 o
   3   4  12        1.64        4.15      3.97 o
   4   4  12       32.53       31.37      4.19 o
   5   4  12        7.55       14.81      4.23 o
   6   4  12       28.58       29.08      4.69 o
   7   4  12        7.81        7.67      4.55 o
  -4   5  12       77.06       88.10      8.26 o
  -3   5  12        1.69        0.00      4.72 o
  -2   5  12       13.83       13.85      4.05 o
  -1   5  12      109.73      109.81      6.65 o
   0   5  12      118.17      122.94      5.96 o
   1   5  12       18.64       13.62      4.15 o
   2   5  12      142.74      159.24     11.14 o
   3   5  12      261.30      242.54     10.61 o
   4   5  12       77.25       68.61      7.52 o
   5   5  12        1.28        1.73      5.05 o
   6   5  12        7.14        6.03      4.34 o
   7   5  12       45.58       47.12      5.60 o
  -3   6  12       31.64       42.34      6.02 o
  -2   6  12        1.80        1.78      4.36 o
  -1   6  12        0.28        0.00      4.88 o
   0   6  12      116.44      104.01      6.83 o
   1   6  12       13.71       22.95      4.26 o
   2   6  12       32.58       28.23      4.67 o
   3   6  12        0.13        2.95      4.28 o
   4   6  12        3.47        7.03      4.69 o
   5   6  12        3.86        4.31      5.08 o
   6   6  12       13.99       16.33      5.49 o
   7   6  12        1.54        0.25      5.49 o
  -1   7  12       17.66       18.96      5.83 o
   0   7  12        0.02        0.00      5.39 o
   1   7  12       48.21       50.06      6.51 o
   2   7  12       23.12       26.04      5.56 o
   3   7  12       16.41       13.18      4.16 o
   4   7  12       25.55       16.24      4.55 o
   5   7  12        3.63        4.86      4.67 o
   6   7  12        0.08        0.09      5.52 o
   0   8  12       20.56       22.34      6.08 o
   1   8  12       69.13       51.70      6.84 o
   2   8  12       58.52       53.19      6.79 o
   3   8  12        1.08        3.98      4.77 o
   4   8  12       12.02        9.63      5.37 o
   5   8  12       32.30       26.03      5.98 o
  -3  -6  13       12.81       10.79      4.55 o
  -2  -6  13        0.69        1.51      4.19 o
  -1  -6  13       24.83       21.42      5.94 o
  -5  -5  13        0.46        4.26      5.47 o
  -4  -5  13        0.52        0.82      4.61 o
  -3  -5  13        6.76        7.34      4.39 o
  -2  -5  13       16.47       15.53      4.15 o
  -1  -5  13        1.56        2.57      3.23 o
   0  -5  13       69.79       74.38      9.48 o
   1  -5  13        1.43        1.24      4.36 o
  -6  -4  13       29.12       29.06      7.17 o
  -5  -4  13       12.47       25.22      5.48 o
  -4  -4  13        3.53        2.47      4.33 o
  -3  -4  13       84.22       75.87      5.91 o
  -2  -4  13        0.11        1.33      4.36 o
  -1  -4  13       54.00       60.23      4.43 o
   0  -4  13       47.11       56.87      4.87 o
   1  -4  13       20.67       21.31      4.33 o
   2  -4  13        4.14        2.38      4.16 o
   3  -4  13       87.80       95.77      7.37 o
  -6  -3  13        6.61        2.57      5.58 o
  -5  -3  13       45.16       50.83      6.24 o
  -4  -3  13        3.12        0.02      4.69 o
  -3  -3  13       26.47       24.99      4.30 o
  -2  -3  13        4.31        8.43      3.48 o
  -1  -3  13        0.31        0.35      3.03 o
   0  -3  13      117.96      108.26      5.27 o
   1  -3  13       80.87       78.23      4.21 o
   2  -3  13        0.37        0.00      4.19 o
   3  -3  13       10.99       20.09      4.57 o
   4  -3  13       14.52       14.55      5.08 o
  -6  -2  13        3.73        6.43      5.16 o
  -5  -2  13        0.08        0.00      4.59 o
  -4  -2  13        2.45        2.72      3.65 o
  -3  -2  13       19.53       13.43      4.04 o
  -2  -2  13        0.62        0.57      3.56 o
  -1  -2  13       21.42       20.30      3.59 o
   0  -2  13      273.12      273.67      8.77 o
   1  -2  13       93.41       76.33      4.01 o
   2  -2  13       90.76       93.38      5.91 o
   3  -2  13       58.80       68.96      4.95 o
   4  -2  13        0.94        4.02      5.05 o
   5  -2  13       42.49       60.13      8.01 o
  -6  -1  13       11.42        8.83      5.36 o
  -5  -1  13        0.02        0.00      3.92 o
  -4  -1  13        5.91       13.84      4.98 o
  -3  -1  13       12.65       15.10      4.79 o
  -2  -1  13      321.29      269.21     11.49 o
  -1  -1  13       35.95       37.40      3.56 o
   0  -1  13       88.21       79.06      4.68 o
   1  -1  13      468.68      466.55      9.30 o
   2  -1  13        2.00        3.99      3.32 o
   3  -1  13      269.70      269.02     11.76 o
   4  -1  13        3.76        0.00      3.51 o
   5  -1  13       14.23        7.08      4.79 o
  -6   0  13        0.07        1.94      5.11 o
  -5   0  13       18.26       21.39      4.96 o
  -4   0  13       39.00       33.79      5.28 o
  -3   0  13       50.63       41.15      4.73 o
  -2   0  13      577.04      551.85     10.52 o
  -1   0  13        0.31        0.60      2.80 o
   0   0  13      163.15      157.44      5.75 o
   1   0  13      506.60      518.70     12.38 o
   2   0  13        1.82        0.00      3.28 o
   3   0  13       20.80       16.65      3.83 o
   4   0  13       63.68       57.59      5.51 o
   5   0  13      280.37      299.01     10.16 o
   6   0  13        8.00       11.31      5.95 o
  -6   1  13       21.84       27.60      5.58 o
  -5   1  13        6.86        3.35      5.11 o
  -4   1  13        1.14        3.19      3.76 o
  -3   1  13        0.23        0.00      4.42 o
  -2   1  13      234.67      232.87     10.09 o
  -1   1  13      130.58      134.27      5.98 o
   0   1  13       17.60       13.92      2.81 o
   1   1  13       63.25       73.38      4.13 o
   2   1  13      177.34      153.15      6.03 o
   3   1  13       62.76       67.78      4.88 o
   4   1  13        3.16        0.82      4.00 o
   5   1  13       19.29       11.82      4.39 o
   6   1  13        0.01        0.00      4.69 o
  -5   2  13       40.20       33.36      5.68 o
  -4   2  13       46.93       51.90      4.64 o
  -3   2  13        0.89        3.16      3.44 o
  -2   2  13      100.80      104.73      5.38 o
  -1   2  13       84.55       74.81      5.10 o
   0   2  13        0.84        3.01      4.08 o
   1   2  13       68.08       65.41      4.42 o
   2   2  13        2.16        3.20      2.68 o
   3   2  13       16.10       14.07      3.55 o
   4   2  13       31.73       23.88      4.19 o
   5   2  13        1.68        0.00      3.97 o
   6   2  13       60.40       68.11      6.65 o
   7   2  13       23.61       25.21      5.63 o
  -5   3  13       28.40       41.10      6.68 o
  -4   3  13       14.09       20.77      4.65 o
  -3   3  13       12.25       12.26      3.59 o
  -2   3  13       21.15       18.73      4.04 o
  -1   3  13      262.04      264.91      8.74 o
   0   3  13        5.07        3.62      4.11 o
   1   3  13       60.92       67.81      5.30 o
   2   3  13      270.60      307.05     10.23 o
   3   3  13        0.38        1.00      3.28 o
   4   3  13       10.97       11.43      4.18 o
   5   3  13       45.77       38.60      4.88 o
   6   3  13       23.53       30.68      5.15 o
   7   3  13       19.44       18.18      5.45 o
  -4   4  13       20.20       17.16      5.95 o
  -3   4  13       69.77       65.68      6.67 o
  -2   4  13       25.62       26.64      4.26 o
  -1   4  13      628.41      671.98     18.38 o
   0   4  13      143.22      119.31      6.61 o
   1   4  13        0.36        3.07      4.17 o
   2   4  13        7.90        6.78      4.15 o
   3   4  13        0.92        3.50      5.46 o
   4   4  13        5.94        6.36      3.83 o
   5   4  13       14.41       15.26      4.19 o
   6   4  13       27.66       19.62      4.74 o
   7   4  13        2.80        3.66      4.71 o
  -3   5  13        0.04        0.00      4.71 o
  -2   5  13        5.75        5.60      4.22 o
  -1   5  13      139.54      164.24      7.98 o
   0   5  13      115.83      136.38      6.39 o
   1   5  13      144.24      145.57      7.03 o
   2   5  13        0.24        2.09      4.09 o
   3   5  13        1.60        8.78      5.58 o
   4   5  13      281.06      321.36     11.13 o
   5   5  13        2.06       10.27      5.15 o
   6   5  13       35.34       26.76      4.96 o
   7   5  13        4.49        0.42      4.80 o
  -2   6  13       12.79       14.72      4.44 o
  -1   6  13        8.32        5.03      4.92 o
   0   6  13       70.58       70.72      6.24 o
   1   6  13        9.65       19.38      4.32 o
   2   6  13       13.27       20.29      4.43 o
   3   6  13       15.77       23.29      5.92 o
   4   6  13        5.98        4.04      5.08 o
   5   6  13       46.31       48.06      6.56 o
   6   6  13        7.43        6.61      5.30 o
  -1   7  13       38.37       26.26      5.92 o
   0   7  13       15.54       10.06      5.70 o
   1   7  13       80.48      100.92      9.17 o
   2   7  13       25.56       33.84      5.93 o
   3   7  13       15.53       17.70      4.71 o
   4   7  13        1.28        0.94      4.53 o
   5   7  13       34.18       26.49      5.89 o
   6   7  13        0.09        1.54      5.46 o
   1   8  13        4.34        5.72      5.87 o
   2   8  13       69.18       68.23      7.48 o
   3   8  13        0.26        0.00      5.35 o
   4   8  13       16.03        6.85      5.90 o
  -4  -5  14        3.82        4.09      5.72 o
  -3  -5  14       71.24       78.00      6.30 o
  -2  -5  14       20.65       19.78      4.39 o
  -1  -5  14       46.21       40.58      4.71 o
   0  -5  14       11.57        9.33      4.83 o
  -5  -4  14        1.77        3.27      5.49 o
  -4  -4  14        4.04        9.14      5.19 o
  -3  -4  14       12.95       12.11      4.51 o
  -2  -4  14       14.60       14.48      4.60 o
  -1  -4  14       36.90       30.01      4.08 o
   0  -4  14       14.65       10.69      5.56 o
   1  -4  14       15.45        6.90      5.22 o
   2  -4  14       14.72        7.74      4.23 o
  -5  -3  14        7.26       13.53      5.03 o
  -4  -3  14        1.26        0.02      5.06 o
  -3  -3  14        0.23        0.00      3.93 o
  -2  -3  14       46.20       48.91      5.51 o
  -1  -3  14        6.26        5.92      3.11 o
   0  -3  14        4.84        7.09      3.20 o
   1  -3  14        2.31        3.90      4.00 o
   2  -3  14        0.71        3.91      4.36 o
   3  -3  14       46.15       42.75      5.37 o
  -5  -2  14        8.05        6.96      5.26 o
  -4  -2  14       11.56        5.91      4.07 o
  -3  -2  14       29.18       38.41      4.72 o
  -2  -2  14      252.31      232.14      7.99 o
  -1  -2  14        6.28        5.86      2.97 o
   0  -2  14       55.38       59.62      4.30 o
   1  -2  14        4.18        2.92      2.68 o
   2  -2  14       50.28       36.45      4.80 o
   3  -2  14       50.51       40.83      4.97 o
   4  -2  14        3.97        7.58      5.39 o
  -5  -1  14        3.24        4.17      6.22 o
  -4  -1  14       15.42       11.16      5.22 o
  -3  -1  14        1.33        0.67      5.00 o
  -2  -1  14       58.13       53.18      5.69 o
  -1  -1  14      358.52      332.28      9.80 o
   0  -1  14       33.79       26.96      3.77 o
   1  -1  14      235.37      244.12      7.38 o
   2  -1  14       18.20       22.59      4.02 o
   3  -1  14       41.52       35.06      4.31 o
   4  -1  14       11.11        9.36      3.85 o
   5  -1  14       39.99       32.93      5.23 o
  -5   0  14       43.77       57.32      6.37 o
  -4   0  14        0.87        0.00      4.88 o
  -3   0  14        0.52        0.00      4.03 o
  -2   0  14      117.63       98.20      6.12 o
  -1   0  14       50.28       57.31      4.24 o
   0   0  14       14.13       17.45      3.51 o
   1   0  14      186.06      175.86      6.23 o
   2   0  14      498.08      506.51     10.96 o
   3   0  14      247.97      250.35      8.19 o
   4   0  14       11.69       11.76      4.19 o
   5   0  14       78.45       77.97      6.29 o
  -5   1  14       19.66       30.60      6.10 o
  -4   1  14       14.23       17.11      5.44 o
  -3   1  14       11.64       20.27      5.16 o
  -2   1  14        0.02        1.65      4.69 o
  -1   1  14       56.94       59.08      5.39 o
   0   1  14      224.33      220.42      8.45 o
   1   1  14       28.40       24.80      3.32 o
   2   1  14       28.96       30.34      3.87 o
   3   1  14      304.19      341.48      9.05 o
   4   1  14      598.67      551.10     11.73 o
   5   1  14       17.80       15.25      4.61 o
   6   1  14       31.80       28.30      5.25 o
  -5   2  14        3.41        7.95      6.97 o
  -4   2  14       25.65       28.16      5.01 o
  -3   2  14        0.01        0.00      4.48 o
  -2   2  14       72.57       69.12      7.32 o
  -1   2  14      146.01      133.77      6.92 o
   0   2  14      417.28      430.74     10.67 o
   1   2  14      169.69      148.07      7.04 o
   2   2  14       45.58       25.25      4.40 o
   3   2  14       38.79       27.86      4.05 o
   4   2  14       71.78       68.29      5.81 o
   5   2  14      115.06      121.25      6.66 o
   6   2  14        5.81        4.59      5.12 o
  -4   3  14       10.17        9.89      5.61 o
  -3   3  14        4.12        5.15      3.65 o
  -2   3  14       79.71       73.80      6.77 o
  -1   3  14      240.90      282.19      9.29 o
   0   3  14        1.99        1.26      4.46 o
   1   3  14       22.02       13.49      4.34 o
   2   3  14      241.70      238.93      8.30 o
   3   3  14        5.74        9.30      5.00 o
   4   3  14       12.89       14.76      4.32 o
   5   3  14      135.26      145.91      7.02 o
   6   3  14        3.96        1.39      4.63 o
  -3   4  14        5.46        8.56      3.92 o
  -2   4  14       22.58       24.41      4.78 o
  -1   4  14      321.98      323.77     11.56 o
   0   4  14       45.24       50.58      5.53 o
   1   4  14        0.41        1.11      4.27 o
   2   4  14        2.74        2.43      4.11 o
   3   4  14       38.24       30.15      6.40 o
   4   4  14        3.89        0.44      6.08 o
   5   4  14        0.37        2.66      5.17 o
   6   4  14        0.64        5.87      4.48 o
  -3   5  14        0.25        6.93      5.85 o
  -2   5  14        3.09        2.33      4.76 o
  -1   5  14        0.88        1.05      4.80 o
   0   5  14      813.55      835.50     13.79 o
   1   5  14       38.33       46.62      5.29 o
   2   5  14        4.80       10.69      4.32 o
   3   5  14       29.70       37.26      6.63 o
   4   5  14        3.14       11.63      5.66 o
   5   5  14        2.95        4.32      5.11 o
   6   5  14       13.77       14.65      5.37 o
  -1   6  14       50.36       41.21      5.81 o
   0   6  14      329.56      357.54     15.36 o
   1   6  14        0.23        1.05      4.08 o
   2   6  14        4.94        6.34      4.79 o
   3   6  14        9.38        5.53      6.07 o
   4   6  14       45.97       55.00      7.21 o
   5   6  14        6.54        5.36      5.58 o
   6   6  14       36.05       32.64      6.59 o
   0   7  14        0.22        2.77      5.68 o
   1   7  14       52.11       51.96      6.61 o
   2   7  14       35.40       36.33      6.11 o
   3   7  14       10.89       15.14      5.09 o
   4   7  14       50.80       52.54      5.92 o
   5   7  14      172.05      190.66      9.90 o
  -4  -4  15        6.17        8.56      5.42 o
  -3  -4  15        1.35        2.64      5.24 o
  -2  -4  15       18.20       25.46      5.30 o
  -1  -4  15        0.41        4.86      3.84 o
   0  -4  15       12.00       19.71      5.46 o
   1  -4  15       14.66       14.05      5.67 o
  -4  -3  15        5.19        9.25      5.25 o
  -3  -3  15        8.28       15.58      4.29 o
  -2  -3  15        1.20        0.00      3.85 o
  -1  -3  15       20.22       31.79      3.75 o
   0  -3  15       37.52       52.19      4.78 o
   1  -3  15        7.07        5.75      5.32 o
   2  -3  15       61.46       68.73      5.81 o
  -5  -2  15       23.45       27.99      5.92 o
  -4  -2  15       10.85       13.56      5.63 o
  -3  -2  15       17.22       18.16      4.57 o
  -2  -2  15        2.01        2.68      3.82 o
  -1  -2  15       43.77       33.41      3.64 o
   0  -2  15        0.24        0.00      3.31 o
   1  -2  15       50.94       41.41      4.55 o
   2  -2  15       58.37       51.75      5.29 o
   3  -2  15       88.70       78.04      6.13 o
  -5  -1  15       63.69       82.50     12.67 o
  -4  -1  15       15.26       22.95      5.17 o
  -3  -1  15       58.63       51.55      6.77 o
  -2  -1  15       10.07        6.50      4.28 o
  -1  -1  15        1.18        2.00      3.52 o
   0  -1  15       62.93       58.33      4.58 o
   1  -1  15        0.65        1.32      3.01 o
   2  -1  15        7.71        1.58      3.25 o
   3  -1  15       62.97       54.62      7.43 o
   4  -1  15        8.65        6.44      3.79 o
  -5   0  15        0.59        0.24      5.12 o
  -4   0  15        0.08        0.00      5.13 o
  -3   0  15       15.72       18.96      5.78 o
  -2   0  15       12.12        7.17      4.59 o
  -1   0  15      117.95      113.03      7.16 o
   0   0  15        0.33        5.29      3.31 o
   1   0  15       51.22       64.57      4.55 o
   2   0  15      155.11      187.60      6.77 o
   3   0  15      151.71      162.43     11.83 o
   4   0  15        2.67        1.62      4.61 o
   5   0  15       50.21       51.91      6.08 o
  -5   1  15       19.77       33.51      6.05 o
  -4   1  15       10.93        9.15      5.46 o
  -3   1  15        0.68        0.01      4.79 o
  -2   1  15        0.90        0.00      5.41 o
  -1   1  15       79.78       69.88      5.83 o
   0   1  15      306.90      322.92      9.88 o
   1   1  15       48.04       53.84      5.39 o
   2   1  15       24.24       21.92      3.88 o
   3   1  15      443.23      420.70     11.31 o
   4   1  15       13.60       22.07      4.50 o
   5   1  15       21.96       20.84      4.88 o
  -4   2  15        5.17        4.83      4.78 o
  -3   2  15       18.53       17.36      4.93 o
  -2   2  15        0.00        0.54      4.59 o
  -1   2  15       45.36       41.26      4.85 o
   0   2  15      464.66      458.72     12.80 o
   1   2  15       17.25       18.88      4.67 o
   2   2  15      109.38      107.80      6.47 o
   3   2  15      412.60      469.51     14.72 o
   4   2  15       32.38       18.27      4.67 o
   5   2  15       16.15       12.51      4.46 o
   6   2  15        4.34        2.33      7.47 o
  -4   3  15        6.69        8.99      6.97 o
  -3   3  15        6.59       12.89      5.03 o
  -2   3  15        4.47        3.86      5.73 o
  -1   3  15        3.50        3.14      4.55 o
   0   3  15       28.62       21.83      4.90 o
   1   3  15      105.55      118.87      6.98 o
   2   3  15        7.74       10.25      4.51 o
   3   3  15       19.64       12.13      5.41 o
   4   3  15      129.81      145.12      9.99 o
   5   3  15       46.36       38.59      6.17 o
   6   3  15        8.79       14.58      4.74 o
  -3   4  15       11.16        4.77      5.56 o
  -2   4  15       24.99       25.76      4.94 o
  -1   4  15       16.64       18.05      5.96 o
   0   4  15       48.39       44.57      5.55 o
   1   4  15      120.32      132.37      7.25 o
   2   4  15        0.66        1.77      4.18 o
   3   4  15       18.64       16.14      5.58 o
   4   4  15        0.02        0.17      6.00 o
   5   4  15       30.43       43.70      6.39 o
   6   4  15       10.10       11.62      5.86 o
  -2   5  15       12.93       18.83      5.23 o
  -1   5  15       14.38       13.93      5.12 o
   0   5  15       12.05       14.15      4.53 o
   1   5  15       31.19       30.87      5.07 o
   2   5  15        0.15        3.16      4.57 o
   3   5  15       50.32       43.27      8.21 o
   4   5  15      136.68      125.77      9.63 o
   5   5  15       10.46        8.45      5.79 o
  -1   6  15       91.49       85.40      7.18 o
   0   6  15       68.65       62.70      6.42 o
   1   6  15      189.47      186.15     10.41 o
   2   6  15       16.27       18.85      5.25 o
   3   6  15        1.86        3.28      5.82 o
   4   6  15        0.13        5.26      5.44 o
   5   6  15        9.16        7.67      5.49 o
   1   7  15      183.08      178.23      9.77 o
   2   7  15       41.13       40.60      6.68 o
   3   7  15       62.40       78.92      7.27 o
   4   7  15        3.83        6.91      6.76 o
  -2  -4  16       12.11       13.45      4.43 o
  -1  -4  16       60.18       83.12      6.05 o
  -3  -3  16        8.38       13.34      5.50 o
  -2  -3  16        2.51        2.78      3.84 o
  -1  -3  16       66.55       70.95      4.95 o
   0  -3  16        4.26        1.51      3.90 o
   1  -3  16       15.33       15.70      5.39 o
  -4  -2  16        1.57        9.86      5.87 o
  -3  -2  16        2.09        6.64      4.79 o
  -2  -2  16        1.39        0.00      4.16 o
  -1  -2  16        0.02        0.86      3.50 o
   0  -2  16       16.19       26.54      3.96 o
   1  -2  16       60.91       51.48      6.00 o
   2  -2  16       10.42        9.33      5.37 o
   3  -2  16        0.62        1.42      4.66 o
  -4  -1  16       74.35       97.04      6.84 o
  -3  -1  16        2.16        2.28      5.25 o
  -2  -1  16        6.03        7.66      5.19 o
  -1  -1  16        4.63        2.61      4.49 o
   0  -1  16       15.30       15.40      3.87 o
   1  -1  16        0.05        0.10      3.75 o
   2  -1  16       36.13       27.23      6.14 o
   3  -1  16        0.75        2.99      4.03 o
  -4   0  16        4.43       20.18      6.27 o
  -3   0  16        0.15        2.46      6.15 o
  -2   0  16       11.58        3.60      4.68 o
  -1   0  16        3.24        9.29      4.54 o
   0   0  16      134.44      143.92      9.56 o
   1   0  16        7.46        7.50      4.47 o
   2   0  16       22.65       20.68      3.94 o
   3   0  16       33.90       50.91      5.85 o
   4   0  16        0.66        3.68      4.68 o
  -4   1  16       14.58       23.61      6.73 o
  -3   1  16       21.64       17.90      4.83 o
  -2   1  16       11.39        7.84      5.08 o
  -1   1  16        0.37        0.00      4.40 o
   0   1  16       20.21       19.49      4.95 o
   1   1  16      125.57       96.83      6.64 o
   2   1  16       25.65       32.80      5.70 o
   3   1  16       93.04       71.74      6.76 o
   4   1  16        3.31        2.71      4.20 o
   5   1  16       49.09       46.61      5.79 o
  -3   2  16       39.32       45.61      5.83 o
  -2   2  16        8.99        8.77      4.83 o
  -1   2  16        1.68        4.71      4.56 o
   0   2  16       26.49       24.51      4.92 o
   1   2  16       32.71       26.99      4.98 o
   2   2  16        6.34        9.42      5.24 o
   3   2  16      120.23      106.44      7.78 o
   4   2  16      333.86      322.88     14.84 o
   5   2  16       46.30       47.72      6.25 o
  -3   3  16        1.49        0.00      5.56 o
  -2   3  16       12.08       16.70      5.90 o
  -1   3  16        1.55        2.26      4.71 o
   0   3  16       20.15       23.37      5.03 o
   1   3  16       46.63       49.94      5.93 o
   2   3  16      183.07      163.75      9.07 o
   3   3  16       42.35       45.91      6.48 o
   4   3  16       70.10       60.97      7.92 o
   5   3  16       74.31       58.22      6.92 o
  -2   4  16       23.25       14.85      5.19 o
  -1   4  16        7.69       10.19      6.14 o
   0   4  16       52.36       37.25      5.66 o
   1   4  16      153.06      151.41      7.92 o
   2   4  16      117.88      117.54      8.11 o
   3   4  16      105.80      119.10      8.32 o
   4   4  16       64.10       77.02      8.60 o
   5   4  16        0.80        2.89      5.81 o
  -1   5  16        0.84        0.06      5.04 o
   0   5  16       59.98       75.23      6.53 o
   1   5  16       53.77       47.25      5.73 o
   2   5  16        1.52        6.68      5.41 o
   3   5  16       24.09       22.05      6.64 o
   4   5  16      109.34      135.42     10.39 o
   5   5  16        0.38        1.92      5.93 o
   0   6  16       34.73       36.72      5.94 o
   1   6  16      242.44      265.84      9.15 o
   2   6  16        1.40        7.72      6.22 o
   3   6  16        1.46        0.49      6.11 o
   4   6  16        0.14        4.99      6.38 o
  -1  -3  17       18.80       23.71      4.85 o
  -3  -2  17       88.52      116.16      6.90 o
  -2  -2  17       32.63       35.64      5.03 o
  -1  -2  17        1.08        3.80      4.25 o
   0  -2  17        9.81        7.95      3.87 o
   1  -2  17        8.29        4.34      4.88 o
  -3  -1  17        7.48        3.08      6.69 o
  -2  -1  17        6.99        8.23      5.23 o
  -1  -1  17       35.70       37.42      6.06 o
   0  -1  17        0.30        2.46      4.69 o
   1  -1  17       15.60       20.91      4.92 o
   2  -1  17       22.74       31.75      5.13 o
  -3   0  17        4.36        0.32      6.32 o
  -2   0  17       10.76        9.58      6.27 o
  -1   0  17       25.48       23.78      5.24 o
   0   0  17        0.03        2.13      4.63 o
   1   0  17        8.62        9.18      4.65 o
   2   0  17        1.19        2.38      4.71 o
   3   0  17       52.93       58.83      7.82 o
  -3   1  17       87.31      109.84      7.31 o
  -2   1  17        0.95        4.30      5.57 o
  -1   1  17       69.70       51.13      5.92 o
   0   1  17       43.87       43.39      5.73 o
   1   1  17        5.65        2.07      4.61 o
   2   1  17       53.73       57.07      6.69 o
   3   1  17       30.57       29.79      5.84 o
   4   1  17        0.12        0.39      5.31 o
  -3   2  17        1.71        0.00      5.38 o
  -2   2  17        0.00        0.30      5.51 o
  -1   2  17       22.31       23.12      5.17 o
   0   2  17       56.80       59.72      5.93 o
   1   2  17       70.69       65.09      7.81 o
   2   2  17        0.99        1.40      4.88 o
   3   2  17       38.91       31.39      5.88 o
   4   2  17       53.59       54.42      7.77 o
  -2   3  17        1.25        5.34      5.73 o
  -1   3  17       21.30       24.08      5.39 o
   0   3  17        1.20        2.77      4.92 o
   1   3  17       80.57       88.03      7.02 o
   2   3  17      150.14      149.83      9.13 o
   3   3  17       21.95       15.19      5.91 o
   4   3  17       12.74        9.06      6.72 o
  -1   4  17        9.67        7.91      6.08 o
   0   4  17        7.97        6.19      5.22 o
   1   4  17        5.03        2.40      5.14 o
   2   4  17      264.24      298.08     11.91 o
   3   4  17       12.88       14.30      5.97 o
   4   4  17       55.50       53.53      8.13 o
   0   5  17       19.19       23.02      5.50 o
   1   5  17        0.01        0.00      5.05 o
   2   5  17        1.97        0.23      5.90 o
   3   5  17       95.16       87.86      8.93 o
  -2  -1  18        2.28        0.00      6.55 o
  -1  -1  18        7.22        0.54      5.64 o
   0  -1  18        4.63        2.15      5.06 o
   1  -1  18       27.98       29.28      5.13 o
  -2   0  18        2.09        0.00      5.67 o
  -1   0  18        0.89        0.28      5.08 o
   0   0  18        1.52        1.72      5.04 o
   1   0  18       10.39       14.38      4.89 o
   2   0  18       56.06       68.87      7.14 o
  -2   1  18       14.90       22.67      6.06 o
  -1   1  18       10.65       15.84      5.33 o
   0   1  18       33.84       31.42      5.60 o
   1   1  18        0.04        0.00      5.36 o
   2   1  18        6.41        4.58      5.21 o
   3   1  18        4.01        6.42      6.16 o
  -2   2  18        0.17        3.19      5.77 o
  -1   2  18        1.34        2.57      5.12 o
   0   2  18        3.76        0.00      5.06 o
   1   2  18        7.62       11.81      5.01 o
   2   2  18       22.65       17.72      5.55 o
   3   2  18        6.42       14.03      5.49 o
  -1   3  18        7.24        7.71      5.15 o
   0   3  18       23.73       25.08      5.50 o
   1   3  18       14.99        8.40      4.92 o
   2   3  18        0.10        0.00      5.95 o
   3   3  18       48.27       60.56      7.12 o
   0   4  18       12.73       16.01      5.40 o
   1   4  18        8.27        7.98      5.15 o
   2   4  18       17.41       20.76      6.34 o
 
